# Supplementary material for: LYN and CYBB are pivotal immune and inflammatory genes as diagnostic biomarkers in recurrent spontaneous abortion
Source: Front Immunol. 2025 Jul 7;16:1568536. doi: 10.3389/fimmu.2025.1568536 (PMC12278907; doi:10.3389/fimmu.2025.1568536)
Supplement: Supplementary Table 1 — The immune-related genes (IRGs) from the Import database. [file DataSheet1.zip]

Archive with 8 entries (7 files):
- supplementary/
- supplementary/raw material link.docx
- supplementary/Table S1.xls
- supplementary/Table S2.xls
- supplementary/Table S3.xls
- supplementary/Table S4.xlsx
- supplementary/Table S5.xls
- supplementary/Table S6.xls
