# Supplementary material for: LYN and CYBB are pivotal immune and inflammatory genes as diagnostic biomarkers in recurrent spontaneous abortion
Source: Front Immunol. 2025 Jul 7;16:1568536. doi: 10.3389/fimmu.2025.1568536 (PMC12278907; doi:10.3389/fimmu.2025.1568536)
Supplement: Supplementary Table 1 — The immune-related genes (IRGs) from the Import database. [file DataSheet1.zip › supplementary/Table S2.xls]

ABCA1
ABI1
ACVR1B
ACVR2A
ADM
ADORA2B
ADRM1
AHR
APLNR
AQP9
ATP2A2
ATP2B1
ATP2C1
AXL
BDKRB1
BEST1
BST2
BTG2
C3AR1
C5AR1
CALCRL
CCL17
CCL2
CCL20
CCL22
CCL24
CCL5
CCL7
CCR7
CCRL2
CD14
CD40
CD48
CD55
CD69
CD70
CD82
CDKN1A
CHST2
CLEC5A
CMKLR1
CSF1
CSF3
CSF3R
CX3CL1
CXCL10
CXCL11
CXCL6
CXCL9
CXCR6
CYBB
DCBLD2
EBI3
EDN1
EIF2AK2
EMP3
ADGRE1
EREG
F3
FFAR2
FPR1
FZD5
GABBR1
GCH1
GNA15
GNAI3
GP1BA
GPC3
GPR132
GPR183
HAS2
HBEGF
HIF1A
HPN
HRH1
ICAM1
ICAM4
ICOSLG
IFITM1
IFNAR1
IFNGR2
IL10
IL10RA
IL12B
IL15
IL15RA
IL18
IL18R1
IL18RAP
IL1A
IL1B
IL1R1
IL2RB
IL4R
IL6
IL7R
CXCL8
INHBA
IRAK2
IRF1
IRF7
ITGA5
ITGB3
ITGB8
KCNA3
KCNJ2
KCNMB2
KIF1B
KLF6
LAMP3
LCK
LCP2
LDLR
LIF
LPAR1
LTA
LY6E
LYN
MARCO
MEFV
MEP1A
MET
MMP14
MSR1
MXD1
MYC
NAMPT
NDP
NFKB1
NFKBIA
NLRP3
NMI
NMUR1
NOD2
NPFFR2
OLR1
OPRK1
OSM
OSMR
P2RX4
P2RX7
P2RY2
PCDH7
PDE4B
PDPN
PIK3R5
PLAUR
PROK2
PSEN1
PTAFR
PTGER2
PTGER4
PTGIR
PTPRE
PVR
RAF1
RASGRP1
RELA
RGS1
RGS16
RHOG
RIPK2
RNF144B
ROS1
RTP4
SCARF1
SCN1B
SELE
SELL
SELENOS
SEMA4D
SERPINE1
SGMS2
SLAMF1
SLC11A2
SLC1A2
SLC28A2
SLC31A1
SLC31A2
SLC4A4
SLC7A1
SLC7A2
SPHK1
SRI
STAB1
TACR1
TACR3
TAPBP
TIMP1
TLR1
TLR2
TLR3
TNFAIP6
TNFRSF1B
TNFRSF9
TNFSF10
TNFSF15
TNFSF9
TPBG
VIP
