# Supplementary material for: LYN and CYBB are pivotal immune and inflammatory genes as diagnostic biomarkers in recurrent spontaneous abortion
Source: Front Immunol. 2025 Jul 7;16:1568536. doi: 10.3389/fimmu.2025.1568536 (PMC12278907; doi:10.3389/fimmu.2025.1568536)
Supplement: Supplementary Table 1 — The immune-related genes (IRGs) from the Import database. [file DataSheet1.zip › supplementary/Table S3.xls]

id	logFC	AveExpr	t	P.Value	adj.P.Val	B
WBP11	-0.624412086827764	10.5518394022425	-10.3134076396218	3.05297696034912e-15	5.3833142741836e-11	24.0426427330544
C2orf69	-0.597235546376803	9.23089712085897	-9.8384071965728	1.97843428308685e-14	1.74428658568352e-10	22.2825744908623
IRF2BP1	0.613892380923129	5.94209081378325	8.83431207475279	1.09404503202431e-12	4.23634679165538e-09	18.4880374486889
MRPL35	-0.669392502182954	8.25952696273417	-8.82401512529426	1.14041019447126e-12	4.23634679165538e-09	18.4486944641599
GIPR	-0.639240185228791	5.77101252952436	-8.811122081247	1.20125525765763e-12	4.23634679165538e-09	18.3994219987581
FGF2	-1.03225525107402	6.44087839216402	-8.73038237357552	1.66375441969116e-12	4.88949694706903e-09	18.090612125795
CD2AP	-0.772818460202571	8.22840235418135	-8.40496573024837	6.20260634232303e-12	1.21522841815758e-08	16.8420013793349
EDARADD	-0.631199747160467	10.7013577982438	-8.27676703448689	1.04281308607781e-11	1.81290838192456e-08	16.3486238587388
DHX33	-0.58929600981762	8.71096724543021	-8.25675834216939	1.13094721267908e-11	1.81290838192456e-08	16.2715565244327
C17orf105	-0.803849600540008	4.99849488077121	-7.8826430298741	5.16383101080669e-11	6.94284727550075e-08	14.8281890795576
SUGT1	-0.853703337540999	9.31679980328863	-7.75308489100441	8.74056602663899e-11	1.0274826716515e-07	14.3276390216493
TAAR2	-0.756585692893428	5.50951770682412	-7.32610066782734	4.94811290147761e-10	4.20810089564056e-07	12.6779168562894
LOC148709	-0.734826686186929	8.75424297441106	-7.32295566004164	5.01163266650325e-10	4.20810089564056e-07	12.6657745858151
EMD	0.718401527489714	10.4095514521949	7.1528469291621	9.98588993038496e-10	6.77235373624915e-07	12.0094452160506
CISD2	-0.644968024319823	9.58012164995676	-7.09668789835278	1.25348677848221e-09	7.8938329874917e-07	11.7929921134294
ANXA2	-1.00186550528143	11.5578145071456	-6.98599972469851	1.96119812397359e-09	1.04793353090989e-06	11.3667837866752
ZNF90	-0.628036559530437	6.45838546585185	-6.91787771384265	2.58235638367945e-09	1.33925559157117e-06	11.1047943936805
SLC6A17	-0.939646124170949	5.0867800528555	-6.90945592226807	2.67165585274713e-09	1.345980218614e-06	11.0724237289788
MAN2A1	-0.773429277443988	9.17218618015618	-6.77142019141911	4.66097864249164e-09	1.86788719097853e-06	10.5425083391623
GNG2	-0.955466493679401	6.59423201058	-6.61968234231224	8.57906046353035e-09	2.60818229574881e-06	9.96161299517569
WIBG	0.614954524825603	7.85132947596752	6.59075513355908	9.63506959607608e-09	2.78516692110835e-06	9.85109152691658
ZDHHC9	0.734864621103496	11.0726522662259	6.52688454246262	1.24465873716054e-08	3.32531325944724e-06	9.6073367508298
LPAR1	-0.65014489852903	10.1708207745539	-6.33422384815529	2.68759742361838e-08	6.49183635214561e-06	8.87460009542786
SNORA71B	0.735004907121041	7.02669446727367	6.28417993400532	3.28024496912562e-08	7.38981243568527e-06	8.68495911259997
SMURF1	-0.600406154817828	6.5739174163295	-6.15373132518411	5.50623321854837e-08	1.09091472295128e-05	8.19212208451307
DOCK11	-0.666533244025311	8.33384655112954	-6.13252014612685	5.98879357779668e-08	1.13263662590856e-05	8.11220272842537
GPR176	-0.625726990850678	5.08549305106039	-6.1319715304855	6.00181556938531e-08	1.13263662590856e-05	8.11013649729803
CCND2	-0.963760127823274	10.995120893094	-5.99429401993122	1.03375267922865e-07	1.57983917773158e-05	7.5930049152854
NINJ2	0.586986118794351	7.08379845579602	5.94104674756362	1.27470822577603e-07	1.84237132336956e-05	7.39378818435538
TMEM150B	-0.647855605740505	4.19962940825999	-5.86458628523163	1.72079476209587e-07	2.24761289185455e-05	7.10854318977714
SREBF2	0.701340258787832	10.1234856906134	5.7698520795464	2.4922922799665e-07	2.98956393011219e-05	6.75654318990467
BCL2	-0.676582929253587	8.30496736355665	-5.75483743739081	2.64260767910078e-07	3.1064734137056e-05	6.70090440472822
RBBP8	-0.602653379819756	10.6043439086831	-5.74705999540305	2.72395653215627e-07	3.13141867193711e-05	6.67210067900689
KDM1A	0.634114121718387	8.96944495158858	5.74603471667151	2.73486346894071e-07	3.13141867193711e-05	6.66830441493401
FXYD1	0.723912768519024	8.16333281089819	5.73506998926839	2.85423885943299e-07	3.24701895537947e-05	6.62771816034361
FAM166B	1.18548184447002	7.01001154267615	5.71050222886978	3.14072143950679e-07	3.46593129367525e-05	6.53686332815951
CPNE8	-0.682003437754833	6.52591261020069	-5.63068750440645	4.28192934226462e-07	4.38972442396233e-05	6.2425152396113
ZDBF2	-0.594159179596398	6.79656344583981	-5.61475010757381	4.55464428488902e-07	4.56318424292318e-05	6.18389359584202
DEK	-0.672217252410395	12.0206578449845	-5.5323603394063	6.26216527423932e-07	5.84236826881809e-05	5.88169229041267
PGBD1	-0.60773284767701	5.22053280459898	-5.49454341493064	7.24414819489108e-07	6.48406421931546e-05	5.74347187597479
GLIS2	-0.650028873528084	8.18946614784455	-5.4727706060112	7.8768169625942e-07	6.94459567507117e-05	5.66403658682495
GADD45G	0.711757914206869	9.57933681370261	5.40927988152329	1.00492481254127e-06	8.28029870071976e-05	5.43301536911871
PRRX1	-0.6454000732686	12.2111530621127	-5.36730936525942	1.17990653535753e-06	9.45695088089062e-05	5.28081611133634
TMEM80	0.632382805163868	11.5460407417063	5.36179759949692	1.20500786331059e-06	9.61443604242334e-05	5.26085985235653
SLC43A3	-1.00792959899261	7.67400971427294	-5.25685632141414	1.79666165714565e-06	0.000133111491598526	4.88232930552028
CARD16	-0.667426835290894	8.24942308773873	-5.20483943355332	2.18790137253827e-06	0.000158111741401506	4.69573759044552
RAMP2	1.07007449371404	7.22492075266046	5.16648312380503	2.52889948489523e-06	0.00017836833846863	4.55860492698179
PRSS30P	0.620919960707663	6.05819424740722	5.13415485545801	2.85642674266527e-06	0.000192773814291254	4.44333186368194
PAPSS1	0.980723710467741	14.1850905989126	5.12139830804809	2.9968258017352e-06	0.000198658005120289	4.39792447990901
HOXB3	0.710279715255843	7.75541252719175	5.11553563588252	3.06360143092662e-06	0.0002015689702669	4.37707116564609
ANTXR1	-0.61876805720644	9.08325634906678	-5.09794943191728	3.27278971390546e-06	0.000212175839185838	4.31457499582883
TWSG1	-0.594383247650242	9.08446313551834	-5.09210406471793	3.34537619565751e-06	0.000212190713877801	4.29382142958012
ENTPD2	0.835732101333319	8.45281682434647	5.06533881710102	3.69842588157374e-06	0.000227227677943518	4.19891637266745
MSRB3	-0.835283654004559	8.57777567860664	-5.04353278744037	4.01285871182236e-06	0.000243157174108466	4.12174667064127
PRNP	-0.635051308067768	12.4480260312757	-5.02762977701859	4.25855720543548e-06	0.000254746711324972	4.06555362036054
IRAK1BP1	-0.590327913095285	7.61097008804251	-5.02084571008407	4.36780304558348e-06	0.000257583515393891	4.04160456042259
LAPTM5	-0.807745969018859	9.44433410237511	-5.01215423620162	4.51178602500894e-06	0.000261532681037167	4.01094161780765
AP2A1	0.599984634605757	8.33329397694964	4.95804202812844	5.51871277656502e-06	0.00030147698925052	3.82053937948061
CHKA	0.631052257089131	9.87683538900894	4.93106011023382	6.09997962898146e-06	0.000321077435217403	3.72592758169802
FAM26F	-0.783725846109837	8.14994004799544	-4.90615870747778	6.68936581279314e-06	0.000345935505505961	3.63880846696883
LMTK3	0.624275459395616	8.0998309340956	4.89696014986575	6.92089167299457e-06	0.000355790329066802	3.60667515687041
PPP1R1B	1.3571632557492	5.91866210292739	4.83031767113899	8.84905596164185e-06	0.000426263497247521	3.3746665683886
GJA1	-1.14081088386665	13.1315749700159	-4.82456881530857	9.03810428866243e-06	0.000431894018758766	3.35471877768709
IL17RD	-0.58964686386223	8.98742512453403	-4.7962875999239	1.00271267712137e-05	0.000471488870284828	3.25674231562514
ZNF503-AS2	0.642964260249808	7.81545257369458	4.7651855436144	1.12370172184964e-05	0.000509363302348964	3.14929546520205
CD93	-0.616679304201231	9.07387836346141	-4.75121799377392	1.18257059620106e-05	0.000526629644975402	3.10114658732231
TAF15	0.660614075744897	12.0301256594643	4.71214139560319	1.36372545657702e-05	0.000576656378317086	2.96678960394264
AK7	0.77867097569225	7.26765824547272	4.69965115903541	1.42714444496883e-05	0.000596323175311264	2.92395362781122
CFB	-1.01795795622366	7.6030990905218	-4.68878771392252	1.48463641811271e-05	0.000614520984990173	2.88674025773171
SH3D21	0.809382929633697	6.38874976935194	4.68589536053025	1.50032048220745e-05	0.000619558572898452	2.87683917063165
PHLDB2	-0.599483974453348	4.12688524693815	-4.67987503824851	1.53348638081923e-05	0.000631774891424896	2.8562396915838
ALDH1A2	-0.661967022687174	9.63517892994034	-4.6753613135199	1.55882049983896e-05	0.000637742038832026	2.84080348944463
TESC	0.811816958819831	11.0540443523988	4.67299461262926	1.57226672836822e-05	0.000640272037443807	2.83271257820264
VPS37B	0.740344717956233	11.6088540439684	4.65679133469809	1.66741115113729e-05	0.000665191421448052	2.77737160655757
ANKRA2	0.655417519712502	9.4760743518378	4.62272809375712	1.88609181819665e-05	0.000727260283368056	2.66133140865146
PICK1	0.597857237709785	11.8592175225492	4.60770567942042	1.99119182590124e-05	0.000750921949576089	2.61028641308921
HOXB4	0.712773479673549	10.1852344271162	4.58806036223488	2.13727888517032e-05	0.000795730616112988	2.54365498786382
PIK3C2G	0.933619885796647	5.84833290045685	4.56625505425297	2.31165989818541e-05	0.000836991765599656	2.46986057180184
SLC12A6	0.613313799322956	8.89280375552071	4.5465431590116	2.48116774777441e-05	0.000883847088818307	2.40329982458689
OAS1	-0.887395099143901	7.5851423587776	-4.52222824436165	2.70697977871595e-05	0.000945191573031652	2.32139308686
LAMA4	-0.657867160757618	7.57340805812936	-4.51145854233864	2.81327402704471e-05	0.000973673950123263	2.28518456744187
CYP11B2	0.641561950954452	3.98979891167944	4.46905549140865	3.27264923059061e-05	0.00108675374544264	2.14304551262607
ATP6V1G2	0.752012475139787	8.28642832785988	4.45631101645631	3.42443037764277e-05	0.00111613642974076	2.10045799993632
ZMYND12	0.591591986092773	8.59129848988415	4.40471153766933	4.11193232755118e-05	0.00127426542586485	1.92866994382783
AEBP1	-0.707424744718233	11.4538196263098	-4.3820636893496	4.45439620346517e-05	0.00135514940553907	1.85359719266251
KCNAB3	-0.880650708454185	6.54249705188013	-4.37868833094552	4.50774994872116e-05	0.0013680749543167	1.8424259217856
DCXR	0.924872823814049	11.9895422150279	4.37428327826459	4.57831343429743e-05	0.00138710310630527	1.82785350490292
PNMT	1.65067400841487	7.11955683362124	4.35208781445992	4.95048012056632e-05	0.00146708934396548	1.75454579101954
IL1R2	-0.864814587170565	6.12568920936891	-4.35094868258973	4.97035222885882e-05	0.00146804390035959	1.75078874589022
TRAM2	-0.585514629136943	9.96195068435614	-4.34289570390356	5.11305948643846e-05	0.00150515155132503	1.72424353727275
LIPA	-0.612443997697227	12.7634344660965	-4.30894850103023	5.75955176066094e-05	0.00162233508299895	1.61263034017197
C15orf59	1.00929361888058	8.82662409539008	4.29867276571611	5.97039824504453e-05	0.00166839987725626	1.57893767556612
TSHZ3	-0.753693878176259	11.4300633487433	-4.29453393952693	6.05741857460912e-05	0.0016873690636032	1.56537926783486
WNK4	0.783858619014455	6.47936419435888	4.29184328528312	6.11464833038696e-05	0.0016957705202328	1.55656870609556
PGAP2	0.620369332237683	9.7168283222412	4.29119700477888	6.12847243118159e-05	0.00169644198397214	1.55445290004289
RAC3	0.731320455303441	10.4461922945191	4.27591365044254	6.4643527504488e-05	0.00178103018826037	1.50446808062911
ADAMTS3	-0.649496175751627	5.92748977435468	-4.27086488736897	6.57917606654697e-05	0.00180420857824919	1.48797709955695
EDIL3	-0.722798353257094	7.1642897671726	-4.26699956604302	6.66841696812105e-05	0.00181737552393939	1.47535878248373
WNT2	-0.655581984720259	9.53253185908046	-4.26009848706264	6.83066898816187e-05	0.00183885780562226	1.45284568390474
PRKAG2	0.93710104313311	10.4137856936519	4.24911733505938	7.09675683048269e-05	0.0018902887189109	1.41706323934508
KRT8P12	1.05402080612023	9.27476047503175	4.24712823574629	7.14601690554753e-05	0.00189792713216068	1.41058708274686
LOC100288911	0.703264584951672	9.33468210876738	4.24194740777847	7.27587882096686e-05	0.00191506464225885	1.393726999003
TLE3	-0.659619470325628	6.22557886299891	-4.22093774860874	7.82630723900672e-05	0.00200629527714605	1.32547047144943
GOLPH3	0.635473567210928	12.3216939188307	4.22087120835683	7.82811291712406e-05	0.00200629527714605	1.32525459026294
ACTA2	-1.05532215495674	12.0307992181056	-4.1922188092842	8.64426760055546e-05	0.00216819872831571	1.23247040813239
MFSD3	0.793500595352869	8.39839199785276	4.18836270868197	8.76020066575327e-05	0.00218648204822178	1.22001006375114
IRF6	0.626209133562289	9.1874989240624	4.18199926510957	8.95481093263621e-05	0.00221458879628575	1.19946160932442
DKK2	0.916339228361529	5.92471439435815	4.15420905449131	9.85478829492457e-05	0.00238147823717274	1.10992775706286
SAMSN1	-0.612008696578874	6.94403765098759	-4.14409329899829	0.000102035936183739	0.00243937346576911	1.07742022458117
TRAK1	0.784394437543632	9.70917052021912	4.12412358455259	0.000109275096207915	0.00257944815453035	1.01337779260435
CTF1	0.653415321187392	8.74036419928334	4.11825163511946	0.00011149641342444	0.00261286328653073	0.994579911660554
CFHR3	-0.671309356204135	6.76625785647783	-4.10974120050061	0.000114793376902367	0.0026494131085333	0.967362453416231
THSD7A	-0.863084656851605	9.36958888748914	-4.08704059919547	0.000124054364722793	0.0028080238936547	0.894920143343692
SLC25A29	0.790319953210396	11.9160042951188	4.0824128215038	0.000126028829967174	0.00283452341685099	0.880180127162256
TRPC6	-0.653265107932913	8.86412590165225	-4.0751531747074	0.000129187398925049	0.00287621389551185	0.857076614597815
IGSF9	1.10351734333462	10.399650698058	4.07153907412823	0.000130788169892838	0.00290451863944637	0.845583709753313
CNN1	-1.51102853751648	10.4091687135742	-4.07049509054478	0.000131254124277676	0.0029111999665261	0.842264915595151
PAX2	0.771162181245924	9.20246246233607	4.06632147065175	0.000133132950014704	0.002941771062167	0.829001994001622
PAPSS2	-1.1705252791961	9.75119112086444	-4.04423171204238	0.000143516832371138	0.00305631920917907	0.758936144460228
PCDH17	-1.1458490874912	7.13468868058584	-4.03291572004387	0.00014913426883601	0.00314932282920404	0.723129027442999
COL9A2	0.641970267423327	5.52274501355081	4.02446501209571	0.000153466885133289	0.00320743894669914	0.696426604971855
MARK1	0.634614449340755	7.23673746232923	4.01766310183063	0.000157041994181418	0.00325396179013037	0.674957771305785
ATP7B	0.889477235199321	10.3703563847015	4.01570630388284	0.000158085263123202	0.00327173408996645	0.668785471181852
PART1	1.09560077944534	6.68303447561357	4.01125661014567	0.000160482525129677	0.00329976178018775	0.654756414549697
TMEM132C	0.895251842397796	10.4559297390741	4.01007726579591	0.000161123739167564	0.00329976178018775	0.651039687901412
LPAR3	0.841501305088641	7.20792980801387	4.00918349267197	0.000161611329500495	0.00330590785740398	0.648223371003131
SULT2B1	1.41313017051053	7.20161186838259	3.99750668798173	0.000168113494676089	0.00338395576669346	0.611463110942417
SIDT1	1.21230971262662	8.31111881468053	3.9838052010934	0.000176064386544778	0.00350399924147186	0.568409308473572
DUSP4	0.755834748265062	9.65231042158821	3.9692250465605	0.000184922221477504	0.00360770689229582	0.522690384634475
ADAMTS9	-0.688342470769928	12.5767532364184	-3.96120168220905	0.00018997789980681	0.00367311437203233	0.497573928155279
GSN	0.727280366545147	12.2406463651713	3.94026009373978	0.000203807647488167	0.00388092899369207	0.432160577129492
EDA	0.7708593254645	7.71103477024028	3.93957824597136	0.000204273823232725	0.00388142276407612	0.430034227600451
MRGPRF	-0.702490414187706	8.98891301579438	-3.93474085212592	0.000207610676848487	0.00390277085806969	0.414955080474395
SH3GLB2	0.638578223699005	8.47591781813884	3.93325088817342	0.000208648970262105	0.0039139439283316	0.410312790345452
LCN12	1.3878961767838	7.68775957697482	3.92458430197743	0.000214787998075328	0.0039908922761457	0.383331137532435
SMAD7	0.590277198549545	9.75121453148842	3.92134121444462	0.000217129585238963	0.00402168695012462	0.373243623998317
APOPT1	0.750363175441336	11.9504388083685	3.91150267733333	0.000224384262280296	0.0041043233369175	0.342671861220663
CNGA1	0.76834895750874	5.673875949289	3.89025181074778	0.000240856966492986	0.00431170648748307	0.276796145586601
RTP4	-0.611322797179712	10.2837861631777	-3.88721162622016	0.0002433064802891	0.0043423311406252	0.267389606733997
SLC8A1	-0.764848873154103	7.54119243677741	-3.88593291133172	0.000244343885258603	0.00435643653060155	0.263434507139213
MS4A1	-0.686344736292533	4.52621680453786	-3.86820255483731	0.000259173195986098	0.0045337311158957	0.208675533120953
TXNDC16	0.985528930805618	9.41891809606404	3.86601172780975	0.000261064417344111	0.00456089160011733	0.201919897053187
EFEMP1	-1.28265284252381	11.5437821036282	-3.86061399205379	0.000265780651972461	0.00463551952149397	0.185285396284154
RNASE2	-0.589925435311022	5.23536944876756	-3.85993416679997	0.000266380408022451	0.00464138906586945	0.183191347061042
TFPI	-0.676049428799737	8.13284180310436	-3.84107172375261	0.000283548546580804	0.00484657298845435	0.125179837691831
TMEM141	0.730735372546761	14.2155091781188	3.84017214886334	0.000284393275703109	0.00484897168065701	0.122417544186503
MCOLN2	1.078442565256	7.29857244697373	3.81095665622314	0.000313177020687385	0.0052195183419477	0.0329232367543328
ATG16L1	0.671243296256952	8.44844176193304	3.80542883514166	0.000318928417839129	0.00528539924037347	0.0160376568662501
TSC2	0.604135007725988	8.62354773027039	3.80377005253822	0.000320673934768607	0.00530435599603645	0.0109736122226494
STXBP2	0.669526504116762	7.81231260514632	3.79508051445003	0.000329968369148127	0.00539733975249436	-0.0155320161524104
LYN	-0.595153377249614	10.3637905312914	-3.79305068295774	0.000332176378222371	0.00542339451592135	-0.0217181699732754
CREB3L1	1.21479768982055	11.6397981328883	3.79099382520916	0.000334428213851134	0.00545510887588996	-0.027984590540064
LPCAT3	0.614215627090427	13.4500142439903	3.75297272636693	0.000378781467027792	0.00594750989145241	-0.143437175903055
ABO	0.677399614701538	7.35835210252454	3.75262211800846	0.000379215533360962	0.00594902802469203	-0.144498419098233
PLD5	0.823809171013007	5.04252884247783	3.73868383862689	0.000396862248785734	0.0061492724365895	-0.186637123721388
UCP2	0.592111988110871	10.9618452414536	3.7374299911241	0.000398487630396969	0.00616903633607529	-0.190422956875329
SLC7A4	2.04915635074432	9.4212583280436	3.73375900607545	0.00040328305866789	0.0062105591034855	-0.201502422337834
RDH10	-1.02507953079394	9.97009099837201	-3.73328887017319	0.000403901170176915	0.00621465037847255	-0.202920851425639
CAPZA2	-0.688389272981604	10.1636105966259	-3.7317848086335	0.000405884725167034	0.00623429038229122	-0.20745794039639
SLC39A2	1.10690734096305	6.50244366598559	3.7148129865157	0.000428922264272184	0.0064842614707873	-0.258574231431504
CD38	-0.735896056459658	7.10595926152509	-3.70918907981414	0.000436827981755506	0.00657509323170762	-0.275479905217785
ZSWIM4	0.733813826891526	7.67283232820124	3.70536489942677	0.000442283065404947	0.00663725727003016	-0.286966238319069
XK	0.818622678676096	8.03887483304689	3.69943658874926	0.000450868445300638	0.00674314104833431	-0.304757648525317
PDZK1	-1.54671750824906	6.02098862300365	-3.69713553446072	0.000454243520702944	0.00677637563498733	-0.311658438016754
RASAL1	0.751791417826515	7.47382252783397	3.69417932597776	0.00045861496374446	0.00682662565585315	-0.320519997433566
CWH43	1.20449615451555	10.9922348596838	3.69249031038653	0.000461130568682801	0.00684699626271585	-0.325580977544425
NCAM2	-0.734325041667811	5.70758011360938	-3.68368960583718	0.000474452866429333	0.00696736517024522	-0.351927562738354
SERPINA4	1.40096907175191	6.50569389363638	3.67264037189123	0.000491699591962999	0.00709432642734727	-0.384948581131502
ALPL	1.52411163620223	7.90333653952509	3.66571774431017	0.000502808207782223	0.00718477887181842	-0.405604677117272
CKMT2	0.937227835505807	10.4181019953426	3.6638812852026	0.00050579508628047	0.00722160709018909	-0.411080198325132
RSPO3	-1.08482420268302	7.43356176870735	-3.65531368341797	0.000519954814435983	0.00729965226349497	-0.436601729053207
CYBB	-0.611852245751171	9.1540620848243	-3.65446284648909	0.000521381454941676	0.00731385775257484	-0.439134137903832
DCDC2B	0.733650088246799	7.50633174696442	3.65254799019754	0.000524605857298833	0.00734739879408286	-0.444832076721267
PYY	0.657552873966108	6.07554911949699	3.64506332761927	0.000537392557492628	0.00748344681619446	-0.467085319217952
CD109	-0.703878130056005	9.24775267654589	-3.64442097425158	0.000538503684670328	0.00748851377901569	-0.46899377789081
DLX6-AS1	0.711904528139493	6.93970211603685	3.63915659243979	0.000547692780704736	0.00756854765060079	-0.484626285388662
SMTNL2	-0.809534591447998	6.39112885732458	-3.62798352838445	0.00056769334380385	0.00778279994990323	-0.517756069649616
ANK3	0.83418025126785	7.74931611662781	3.62050755796604	0.000581462467958675	0.00791731868534002	-0.539886527218166
GMPR	1.18414760677665	9.92215386834665	3.60007041090699	0.000620745631034789	0.00828686675771596	-0.600233157324994
AOC3	-0.880597068613968	9.59437509115526	-3.59965279521429	0.000621574109070952	0.00828686675771596	-0.601463966398648
PGBD5	-0.882482018628254	6.78052167894271	-3.59932169607234	0.000622231701197524	0.00828686675771596	-0.60243972510689
ELN	0.840482195813551	7.2593335248119	3.59715453994562	0.000626552248853718	0.0083381100407831	-0.608824948608995
MX1	-0.764578026369543	10.8320006737207	-3.59459521511501	0.000631691426720632	0.00840016208700219	-0.616362405385715
CLU	-1.25147387586751	10.3100054041118	-3.58217770763768	0.000657200875194318	0.00865990868760769	-0.652883288258494
LUM	-0.664009123668324	13.7060612677477	-3.58174844123935	0.000658100019361101	0.00865990868760769	-0.654144313804607
CMYA5	0.647866638391341	6.2588414683399	3.57992891473774	0.000661924224248867	0.00868430792126508	-0.659488307256908
ACOT12	-0.801112071247965	4.07875511165645	-3.57931289976486	0.000663223723289174	0.00869488766747807	-0.661297154367412
CCDC64B	0.71014674941801	10.4891948780675	3.57726751779059	0.0006675559410223	0.008745181209544	-0.6673016842225
NEXN	-0.654708494828406	7.14815008633954	-3.57667840729847	0.000668808691137345	0.00875508808524485	-0.669030689589486
CABYR	0.659202119127051	7.05034938195293	3.57126673165759	0.000680421799404359	0.00886761093044868	-0.68490489006208
ARSG	0.704725153402207	8.06114164005656	3.56211096799392	0.000700507464273039	0.0090890714624919	-0.711725692116975
FLRT3	-1.00740576122287	6.30262766601022	-3.55746339972338	0.000710917696204535	0.00919033118561185	-0.725322867430424
ST6GALNAC1	0.951781989558482	13.139494828372	3.55656078633076	0.000712956473816978	0.00920319290103571	-0.727962243383291
TEK	-0.663961106445692	9.55437964676628	-3.55065225977459	0.000726440290044168	0.0093324509403836	-0.745228729429314
RANBP17	0.963115495458634	9.51309894957453	3.5491599966875	0.000729883925484685	0.00934816150516621	-0.749586568565768
CITED4	0.771925650183613	14.5257020367645	3.5394210638613	0.00075274205776442	0.00958346621267871	-0.777997285119853
FNDC4	-0.666759868916992	7.76972880829356	-3.52617043282297	0.000784936821993146	0.00988627927300367	-0.816569270704821
FAM155B	1.58883778866046	9.95906937954935	3.52419591382194	0.000789844819225161	0.00992454166441726	-0.822308775591277
RYR3	0.944598667358196	5.62385134812188	3.521904403236	0.000795577294263035	0.00997753515628741	-0.82896702571121
CAPN6	2.38494005554408	10.2135127538967	3.51918308441127	0.000802436311061803	0.0100278947363237	-0.836870388627854
MPZL2	1.17312624337739	12.760266636129	3.51038252641922	0.000825004385970764	0.0102373696958638	-0.862401441286839
MPHOSPH10	0.600531757222827	12.5697485314402	3.50019021558869	0.000851894428093268	0.0104752123086252	-0.891916714978706
CDC25A	0.71341653875337	7.59022202849863	3.49358559235236	0.000869761106419568	0.0105667433488944	-0.911011965820358
CD53	-0.634676338216495	8.40740876895256	-3.49336957826378	0.000870351425300093	0.0105667433488944	-0.911636096572536
HAS2	-0.680310647417931	4.73946747014851	-3.49156009823136	0.000875311286562511	0.0106005246675527	-0.916863221742844
INHBA	-0.82882661583078	6.0257850573877	-3.48993803173145	0.000879780223015936	0.0106473333372958	-0.921547413620055
TMEM139	0.606603671819101	9.64683519717223	3.48260223464379	0.000900262672551955	0.0108293097659737	-0.942713431194028
FRAT2	0.704750563589428	11.6513484024362	3.4825733764819	0.000900344134118838	0.0108293097659737	-0.942796636750728
TM4SF4	1.90796922346286	6.47754156121401	3.47636497852591	0.000918032836866753	0.0109742313244504	-0.960686278717595
ATF7IP2	0.643272839621966	8.68863895040795	3.45612121464837	0.000978027431591713	0.0115123883185959	-1.01886967515936
MAP2K6	1.45512099151378	11.3494363220323	3.45479498433491	0.000982084842414111	0.0115370433219774	-1.02267343609319
GALNT6	0.610106368246893	7.51613318356942	3.43133630809728	0.00105654336988124	0.0121355761471583	-1.08979166342266
KCNK6	-0.610196038300089	8.67004915598887	-3.42354400121362	0.00108243727259086	0.0123537970405144	-1.11201767105547
MSX1	0.819111493577765	12.7054728346842	3.42034384932366	0.00109324444523439	0.0124208629528466	-1.12113549807879
BTNL3	0.624710501020376	4.14728347086444	3.40831535864464	0.00113478582959712	0.0127288031382226	-1.15535485282538
FOLR1	1.37041562741271	11.1966219749382	3.40582933274808	0.00114355573727228	0.0127703092560622	-1.16241697230217
RBFOX3	0.641342411006992	7.02036026346415	3.40410275644895	0.00114968423156149	0.0128144007933779	-1.16731962894339
GLYATL2	0.837473076697011	5.88102374163091	3.40303003083262	0.00115350751101035	0.0128161402494697	-1.17036480331773
VGLL1	0.712884816623523	5.70263914565517	3.40260318909949	0.00115503215083823	0.0128161402494697	-1.17157630744248
LNX1	0.666628902717155	7.62516034324339	3.40204894068368	0.00115701472012022	0.0128228751939632	-1.17314927447245
ASPN	-0.64159046186374	6.13268557573271	-3.39330202399684	0.00118873214352463	0.0130353942081902	-1.19794992945757
PRSS23	-0.587446438663193	11.4290758008174	-3.3859731441038	0.0012159388014247	0.0132724441406747	-1.21869620593369
LOC100505912	2.42985371206596	10.4334041926167	3.3804161501041	0.00123695898463288	0.0134471626239405	-1.23440615392436
FGL2	-0.780899563686823	7.29403579937876	-3.37191235424028	0.00126979189796279	0.0136110884722054	-1.25841248941783
KRT8	0.670145821154563	9.92176848678453	3.36423181264225	0.00130015232700816	0.0138606928549788	-1.28005892729929
SOX7	1.3228376345545	7.78228594376446	3.35281409955514	0.00134655520015352	0.0142008420121454	-1.31217495899826
SRGN	-0.633467189526819	10.8128897882341	-3.35139111061469	0.0013524467631299	0.0142459341542828	-1.31617228296353
ANGPT1	0.944347885357008	7.90890227740978	3.35068862615514	0.00135536420452022	0.0142511252345289	-1.31814520156396
WFDC2	0.853198332564952	13.6818718267092	3.34752666970049	0.00136856962056183	0.0143476780024941	-1.32702196754431
DHCR7	0.676714373892763	10.8285299118529	3.33810788887612	0.00140862899932319	0.014628006563643	-1.35342946653393
FAM124B	0.861910461732543	7.26820617755099	3.33214436233667	0.00143456201542824	0.0147951254973618	-1.3701227187853
PHYHIP	-0.60073388744431	6.12201028140649	-3.32980863989325	0.00144484136683108	0.0148639952283153	-1.37665527283544
TAGLN	-1.05048263326652	10.9127285110124	-3.32591689198015	0.00146212314962976	0.0149666522366665	-1.38753263899731
GLIPR1	-1.03375927362183	9.32830826618537	-3.32573989080088	0.00146291376143706	0.0149666522366665	-1.38802714351005
MFSD6	0.969102375882143	11.2702855039885	3.32305772459733	0.00147494365675391	0.0150420367261664	-1.39551831398483
CA4	0.957607731745417	7.82902258981919	3.31948578877588	0.00149110918129971	0.0151535010507022	-1.4054880285202
GAS1	-0.939646678080729	9.30551297560774	-3.3138655677356	0.00151688325903372	0.0153191308743079	-1.4211596106286
CPT1A	0.772455189491088	9.63690782914596	3.31182546993265	0.0015263425133459	0.0153798883599226	-1.42684368839199
SUSD4	0.687204765430625	6.33929136219577	3.30768338811497	0.00154571927322599	0.0155214509936184	-1.43837674261336
ATP8B4	-0.603807796865885	6.16965705273782	-3.30560886782454	0.00155551083728386	0.0155931339362287	-1.4441491633026
ANKRD35	0.764801638548963	12.7694129380941	3.3035588518721	0.00156524414057053	0.015655104895451	-1.44985091005798
PLA2G4F	1.12584973517233	6.13048169876318	3.30248729070963	0.00157035463402934	0.0156847294835985	-1.45283027715214
FZD5	0.78390107846562	10.0161167506924	3.29349283395852	0.00161387511841357	0.0159036328036545	-1.47781174294985
ADAM21	0.606125504514162	4.50353465138533	3.29337664704806	0.00161444466163112	0.0159036328036545	-1.47813413125614
MLPH	-0.775893255831902	7.23939215590057	-3.29284172258942	0.00161706928138678	0.0159173855585574	-1.47961830384519
MFAP4	-0.952853160564029	12.0810651899861	-3.29077557983019	0.00162724464890006	0.0159584009421884	-1.48534932315021
PAM	0.61385991316661	13.8032154859819	3.28885778429015	0.0016367433713694	0.0160426324999203	-1.49066660008555
A2ML1	0.879275346859467	5.35257812612552	3.28302624467905	0.00166594842020846	0.0162926613940853	-1.50682173532547
IGJ	-0.726188325811735	6.32376979987283	-3.27953489187119	0.00168366761696465	0.0164204154258504	-1.51648419236046
EPAS1	-0.672028283813979	12.6275937431741	-3.27650984031347	0.00169916356755171	0.0165362200029751	-1.52485029040793
TSPAN33	-0.591629377552277	7.46039814434793	-3.27325416891095	0.00171599081591753	0.0166527606257973	-1.53384811555502
KCNK13	1.3853178547623	7.13638039328225	3.27101150808446	0.00172767331917883	0.0167249021183618	-1.54004257665407
PCDH7	0.739808328147454	8.73143280340102	3.27073561456718	0.00172911566731546	0.0167249021183618	-1.54080441628847
RASSF10	0.632460108647095	5.72011137781335	3.27047073553667	0.00173050149880926	0.016729129895013	-1.54153579838677
PTK6	0.683046802434894	5.32453228107754	3.26560541697432	0.00175614322600993	0.0169306033374702	-1.55496244704941
MAF	-0.629632570874884	10.2124385777659	-3.26427529622063	0.00176321535060126	0.0169616891855712	-1.55863067840661
RIBC2	0.615445395459036	8.78008541409214	3.25566822565454	0.00180962998348296	0.0172481372553888	-1.58234188382468
KHDRBS3	0.895646441328896	9.74706564809816	3.25410929284505	0.00181815867780424	0.0172931058723567	-1.58663177659088
CA12	-0.996719418289748	8.72355412564641	-3.25284832025156	0.00182508491461154	0.0173419328956914	-1.59010067438726
RAB11FIP4	0.641260603411144	9.7099510452308	3.24221817820941	0.00188446802207937	0.0177599276500938	-1.61930600241468
THSD7B	0.612721577603984	5.25688853482631	3.22823924043527	0.0019653257793683	0.0181784359671541	-1.65760848786599
NDRG2	0.971283429308945	12.5934451742905	3.2193580803756	0.00201837798075246	0.0185654976184706	-1.68188178876898
SULT1E1	1.21339419990077	6.25762331275005	3.21209595294653	0.00206275522117316	0.0189132907322172	-1.70169462539584
ZNF750	1.38302903761801	9.1428426283222	3.21024186408994	0.00207423105085219	0.0189332587198171	-1.70674790710073
DACH1	-0.719927533980066	9.24452039369732	-3.20409145514373	0.00211272943327768	0.0191831916050388	-1.72349578559435
PLAUR	-0.608639275371422	8.42577817747254	-3.20235898229478	0.00212369427427245	0.0192431146650802	-1.7282092502551
SLITRK5	0.830312863929264	5.59186867281974	3.20197755169139	0.00212611551545556	0.0192452745811232	-1.72924674707525
CEL	0.670918230846318	6.46881177447254	3.20018871529848	0.00213750527415956	0.0192692384965519	-1.73411122772832
ENPEP	-0.746338886156924	7.55478514780022	-3.19745914156706	0.00215499522081027	0.0193872605757895	-1.74153015475589
DFNB31	0.695973977919529	7.11957600241872	3.19300973480356	0.00218379323130637	0.0195863815094737	-1.75361382722673
FAM150B	0.846023474594176	10.7202838300493	3.19138296684225	0.00219441203363691	0.0196217380269369	-1.75802878145907
TMEM45A	-0.671654731676087	12.4485051989201	-3.18380664620801	0.00224450793217043	0.0199583501603435	-1.77856919806318
ALDH3B2	1.26326452258493	7.93887250203093	3.17696590966929	0.00229065939681896	0.0202665314320666	-1.79708520021767
FGL1	1.09947506538546	9.11734995599288	3.17177676560561	0.00232626003246462	0.0204581274120183	-1.81111167341193
HOXC6	-0.814882273269951	6.35011717939299	-3.17030164980486	0.00233647447496127	0.0205142932618639	-1.81509595797861
CCR1	-0.643745073053564	8.4379677773846	-3.16482487630344	0.00237476728692903	0.0207709680408827	-1.82987701965688
TNFAIP6	-1.08244634745745	6.5558994667068	-3.16307115914055	0.00238715279126603	0.0208173418241315	-1.83460616492026
NOG	0.713978845836595	8.24347921284747	3.16243375394396	0.00239166939663271	0.0208361197978383	-1.83632454898672
FMO5	1.06174659772979	7.92588559077194	3.15468270782312	0.00244723713638998	0.0211116107759122	-1.85720061623349
GBP1	-0.616635390838823	9.60610349356395	-3.15209160271915	0.00246608101027198	0.0212119055873785	-1.86417103805578
DAPK2	0.628466568358943	7.61936363725141	3.14711810033703	0.00250263220493146	0.0214052005823675	-1.87753881522066
ABCG1	1.05918841471495	10.3967182061273	3.14590839591943	0.00251159891565357	0.0214366234952856	-1.88078794704788
DGKD	0.601399726087719	10.9102936480348	3.14562922108967	0.00251367251455765	0.0214434385337179	-1.88153765115076
RAB15	0.702945008432343	12.1526731450266	3.13208361571711	0.00261623086658677	0.0219940747551066	-1.9178554248285
TGM2	-0.831828724695045	9.08833411562726	-3.12484811303941	0.00267260466119559	0.0223329837040122	-1.93720822429876
LMOD1	-0.663235452121483	6.27062733336709	-3.12021606755897	0.00270928853601171	0.0225556585247849	-1.94958045723114
KLHL31	0.810806516218765	6.20537938481098	3.11894821868345	0.00271941114118405	0.0226185738926879	-1.95296456256154
MET	-0.931535245296306	12.6007059337491	-3.11462381814737	0.00275420412670769	0.0227897143905381	-1.96449958685987
TMEM35	-0.678129512453506	9.45744309532093	-3.10261454741826	0.00285302242492958	0.0233257100212827	-1.99647218103794
TAP2	0.756508722021713	8.11297998064039	3.09941504765508	0.00287990295241773	0.0234772671104863	-2.00497506581857
CTNNA2	0.971645712420997	6.39950479145375	3.09910010721286	0.00288256166997731	0.0234880822212153	-2.00581169424704
CDH16	1.64128437355672	9.32213422846743	3.09731884475038	0.00289764224270646	0.0235674011372892	-2.01054238579056
SIGLEC15	-0.710682537168065	6.57958788422423	-3.09628319605196	0.00290644412824136	0.0236267917794884	-2.01329195511871
ITGBL1	0.723463963214249	6.62303087336325	3.09294895805444	0.00293495143751661	0.0237650807771814	-2.0221395332445
C9orf91	0.622147225463568	9.82533244394235	3.08694817928205	0.00298691627106087	0.0240427959873479	-2.03804532095826
OVOL1	0.913248976812312	7.87227928138734	3.08661516118701	0.00298982511332843	0.0240427959873479	-2.03892736230251
GNG4	-0.697329285442764	6.88665151813538	-3.08641949909254	0.00299153541340537	0.0240427959873479	-2.03944556602787
FBLN5	-0.814976901561778	11.6808702264463	-3.08641852322998	0.00299154394579716	0.0240427959873479	-2.03944815050291
L3MBTL4	0.649418838500909	6.58145339280241	3.08529386652349	0.0030013924258828	0.0241025179029386	-2.04242629364631
STBD1	0.752278115530406	7.88715356241306	3.08079971208126	0.00304105011410411	0.0242857050099628	-2.05431907172342
PPP6R1	-0.785208208055322	7.04444005478599	-3.07777949460037	0.00306797558268669	0.0244519599986771	-2.06230425180472
BVES	0.852373118978142	8.25504683527313	3.07753765203547	0.00307014122097788	0.0244519599986771	-2.06294341272
ISM1	-0.697499724757892	6.84908769564313	-3.07189961732929	0.00312103448941474	0.0246504836552646	-2.07783359831671
STXBP6	0.971716620523852	10.2852473650722	3.06028812906094	0.00322833820956769	0.0252328402700829	-2.10843648704979
PDPN	-0.725080957232127	8.59816588570626	-3.05881202491134	0.00324222298064772	0.0252727859404707	-2.11232074312385
CLIC3	0.77229655909526	8.60886275717351	3.05867849009736	0.00324348180022033	0.0252727859404707	-2.11267206168084
CAMP	1.41887045104222	6.90833769787393	3.05195894710896	0.0033074179057625	0.0255788157597851	-2.13033598117019
OR7A5	0.756196010423655	4.91260133272469	3.04107242799155	0.00341350128475915	0.0260902766164535	-2.15889284469857
LONRF3	0.867769594703995	7.93088654491899	3.03433820674408	0.00348070081495056	0.0264217659732456	-2.17651983005712
REG1A	-0.757602939806826	4.89885637950648	-3.03061131561186	0.00351841837294943	0.0266381585101835	-2.18626260540323
GPR37	0.617464535601861	4.11956579941726	3.0280582357422	0.00354447580306753	0.0267894307053107	-2.19293169639956
FHL2	-0.699887691751872	11.3017505753585	-3.02281902042824	0.0035985123060729	0.0271164818346083	-2.20660437372999
STX19	0.887916313558645	10.510634218289	3.02031950602599	0.00362456123096691	0.0272111605738581	-2.2131211091871
CHST4	1.59772145713553	8.06404576667634	3.01808425776089	0.00364800462350254	0.0273375544097833	-2.21894545530125
AZGP1	0.912683293464896	6.5812511770759	3.00777640892786	0.00375795083577629	0.027898170103496	-2.24576290253941
NAAA	0.593276934322773	9.39018574935669	3.00527379008651	0.00378510551598194	0.0280431788081133	-2.25226353638587
CPB2	0.619259906676223	5.12003614603613	2.99923930606625	0.0038513350231202	0.0283433182231546	-2.26792170433793
CCDC3	-0.907847601270909	9.54841002017807	-2.99759400916745	0.00386957848110098	0.0283828108807212	-2.2721868148819
RAB27B	0.95709686313294	7.7214913642609	2.99515481162027	0.00389677279562129	0.0284638751885627	-2.27850674107755
SPAG4	0.678549102053761	8.94277762662434	2.99313755149205	0.00391939708545768	0.028512444584341	-2.28373052932872
SH3RF2	0.645547806695054	6.18041718385203	2.9876704139579	0.00398132826475681	0.0288070419747464	-2.29787470376289
NOV	1.08522018890137	11.9587218091961	2.98118745235802	0.00405594470847357	0.0291788723452356	-2.31462186006469
HGD	1.11695534729393	13.4297040791408	2.98084042500597	0.00405997526310624	0.0291788723452356	-2.31551755263401
PCSK6	0.771773929617143	6.36194447110801	2.98076522789284	0.00406084913146986	0.0291788723452356	-2.3157116293293
TOX3	-0.608281230857441	5.85608151809724	-2.97244436191797	0.0041586326870534	0.0296586784769357	-2.33716432494952
ADAMTS8	1.40791360293769	12.0320535382302	2.97149175653595	0.00416996574611816	0.0296867058217047	-2.33961744348989
MFSD6L	0.715280053387879	8.10570135291078	2.97079497477133	0.00417827344605848	0.0297078611590118	-2.34141139957922
PTGS2	1.02494463168624	7.15722894060518	2.97027866526185	0.00418443929199236	0.0297277268475831	-2.34274050243374
CSRP2	1.04278032299639	14.0259811609093	2.9664701749453	0.00423018249170215	0.0298977502118986	-2.35253909757969
HOMER2	0.903845586371846	10.7054936019296	2.9638504265042	0.00426191688298317	0.0300361232604485	-2.35927377896736
HSD17B2	1.4509134789491	12.2707015623089	2.96287987629179	0.00427372965631051	0.0301073412024464	-2.36176767174216
SGPP2	0.919928718459012	9.59958877366174	2.95655946291504	0.00435140304369124	0.0304803574817763	-2.37799336020776
MPPED2	0.769842250690119	7.41697560024558	2.94214314118184	0.0045334953037427	0.0313609739862279	-2.41490506112328
CKB	0.921781302892816	12.8236360950737	2.93939669325093	0.00456897692061862	0.0315445458266516	-2.42192165572904
CCBL1	0.753367710858654	7.99185639278252	2.9379946465051	0.0045871891755897	0.0315819745334274	-2.42550168073476
PRL	-0.817858525364319	7.57211823309049	-2.93742573619792	0.00459459835833447	0.0315977195212604	-2.42695398400492
HSD11B2	0.967318564863156	12.1623720355003	2.93557280216887	0.00461880694004954	0.0316943889190145	-2.43168264472423
RASSF4	0.702228501103651	7.36492549420598	2.92977820606445	0.00469527829108029	0.032064217338496	-2.44645580720482
ZNF589	0.681221359416298	6.71330721922678	2.92811455957039	0.00471744921686981	0.0321293094017247	-2.45069314693152
BATF3	-0.738869157347577	7.2498101862308	-2.92228003627783	0.00479597294249574	0.0325384343574557	-2.46553938374152
SLC5A3	-0.637964741845121	10.9330366895733	-2.91743616087032	0.00486208185994565	0.0327225532200083	-2.47784781461571
PDE6A	1.20054739055396	6.60007054503394	2.91494014700414	0.0048964757572037	0.0329037945986177	-2.48418421250854
FAM107A	1.0191075772117	8.78810100731564	2.91300693136798	0.00492326919166372	0.032972827114103	-2.48908905816524
CLNK	0.684643182732097	5.6151430636986	2.91258118653386	0.00492918801524275	0.032972827114103	-2.49016890200356
LINC00116	0.789556218585298	6.87419372560317	2.91152485374332	0.00494390190482226	0.0330461797906486	-2.49284762878516
GALNT14	-1.03532577588372	6.44927575448385	-2.90760827367386	0.00499881231714109	0.0332368241282612	-2.50277313953901
SCIN	-0.670325433008607	7.2910714336092	-2.89580988566503	0.0051676546972983	0.0341150337991242	-2.5326115318592
MOGAT1	0.780909184922289	7.40693293048112	2.89164439517898	0.00522851455638045	0.0343880631005806	-2.54312408236444
TPD52L1	0.812472625340085	12.4699678584868	2.89046904895604	0.00524580643274928	0.0344632283266275	-2.54608824579772
B4GALNT2	-0.690728716078257	4.45492328738898	-2.88198662813059	0.00537217737959279	0.0350453583922899	-2.56745321408566
XDH	2.20428423153154	10.8475302686705	2.88103162422435	0.00538657985900045	0.0350832860071742	-2.56985561300637
KCNG1	1.05398111950176	8.2159186337152	2.88069147648249	0.0053917182619198	0.0350832860071742	-2.57071113859545
CDH13	-0.666539164215349	8.14000680624229	-2.87411940453436	0.00549189193735947	0.0355631768385822	-2.5872257846584
PIGR	-0.674980115815867	12.9892484841264	-2.8713914776984	0.00553397457209032	0.0357831219764094	-2.59407218891956
IMPA2	-0.833049478838209	10.6398917107229	-2.86375451936463	0.00565337592681981	0.0363163026840134	-2.61321253971341
GNMT	0.62080734586377	5.42124685886006	2.8602313622361	0.00570925715719044	0.0365069915080047	-2.62202938725213
TTYH2	0.673981363751566	5.52817257492921	2.85990442552379	0.00571446850818404	0.0365207513589949	-2.62284713799633
FSTL3	0.841541661432526	8.85471649665973	2.85647021490102	0.00576947551075825	0.0367931868648102	-2.63143262714398
FXYD4	1.61063270410207	7.89358819039974	2.84979515103682	0.00587779275291439	0.0371402875518902	-2.64809755462341
SLC7A7	-0.587875597103452	7.86785685487575	-2.84878748199971	0.00589430637180744	0.0371857975864331	-2.65061069335119
RAB38	-0.636701661058941	5.87715387443696	-2.84361936442457	0.00597967576655274	0.0374951612976677	-2.6634893001382
FGF9	0.621127162937842	8.35481078598048	2.84027801670431	0.00603547506662474	0.0377388410814873	-2.67180614094739
RAD54B	0.716875118867939	9.04207918261029	2.83778442403472	0.00607742954845333	0.0378668958402394	-2.67800795664647
LOC100505666	0.718569810560744	7.85418964661138	2.83242832961915	0.00616845578224652	0.0382448596372549	-2.69131491323547
OCIAD2	0.691050626654459	13.9943400718239	2.82773364540419	0.00624927297207004	0.0385966480968515	-2.70296268648497
NOD2	0.661779573139652	7.77697427664295	2.82281344729958	0.00633501834525414	0.0389840481305121	-2.71515396791571
SCGB1D2	1.17907308957062	15.243378288412	2.818304016307	0.00641455556466795	0.0392872032899583	-2.72631304567258
LRIG3	-0.651583698342295	9.87948320404798	-2.81608254127992	0.0064540750309692	0.0394333697231739	-2.73180525721695
IGSF10	-0.621502214960052	6.62581850382084	-2.81587291998996	0.00645781569068467	0.0394425576979019	-2.73232333657654
GLDC	0.719911415053766	7.96615649716512	2.81390488428103	0.00649303245203358	0.0395915733388531	-2.7371858853553
PHF8	0.667774422267644	7.62898858587849	2.80881281637178	0.00658497390568817	0.0399371279910806	-2.74975496523762
MRVI1	-0.667139352723101	10.3922851161403	-2.80818630988768	0.00659636839774669	0.0399841058636876	-2.7513001939447
LOC100129098	0.964629054010249	9.58567886844554	2.80741020683989	0.00661050881528502	0.0400011700972943	-2.75321402055556
SLC7A1	0.936167440225489	10.7501642474216	2.80223349595568	0.00670554309244569	0.0404097202150017	-2.76596901363823
ITGB3	-0.782083450746019	6.98895086450994	-2.79375675404127	0.00686387724010486	0.0411109875593645	-2.78681558174825
PLA2G4A	0.700551842337452	10.9565986601642	2.79185425923474	0.0068998824238409	0.0412705653933469	-2.79148758669933
TNFRSF11B	-0.70590618734462	6.53528908193596	-2.78964414632779	0.00694192734667542	0.0414096768957807	-2.7969119127827
DNER	-1.4826755547182	6.64403698922733	-2.78854182656315	0.00696298565934424	0.041521246578024	-2.79961611141284
ERN2	0.861445446866516	7.52817368206824	2.78740315850064	0.00698479999973808	0.041609114322764	-2.80240860699244
GPT2	0.632180049686355	10.3852955802979	2.78675420339587	0.00699726061732992	0.0416411395428209	-2.8039997226555
SYBU	0.905757149446048	8.81311219100748	2.77344896694572	0.00725728100315806	0.0427615089524855	-2.83655808793868
LRRC1	0.722672968458279	8.16203692835085	2.7734204164127	0.00725784837664068	0.0427615089524855	-2.83662782156203
STAC	0.622939499140531	5.35446868772177	2.76521214382604	0.00742266790790633	0.0434545130014371	-2.85665300386389
TTC21A	0.886985900807428	9.52204441321638	2.75150276867564	0.00770562634645552	0.0445778574038879	-2.8899954677042
LAMP3	-0.598414889786785	7.28255970244846	-2.74443979253601	0.00785523499535665	0.0451913078868267	-2.90712266369584
RASGRP1	-0.591513289967022	8.37955448445703	-2.74312665584458	0.00788334184805304	0.0452938959943693	-2.91030312163165
NTRK3	0.726350236630743	7.61276060628261	2.73708480641243	0.00801385552073179	0.0457748558351391	-2.9249212905268
BIRC3	1.13961124542862	10.33249485363	2.73602581297434	0.00803693439961909	0.0458477076248733	-2.92748090587473
ST3GAL6	0.865764916415705	8.83229937356121	2.73573147909922	0.00804335969016168	0.0458687203722088	-2.92819218065335
IGLL5	-1.09183114973027	7.06649163798869	-2.73113068916945	0.00814440835736931	0.0462618887446352	-2.9393024461657
TLCD1	0.593125645423633	10.2971817077809	2.72679958057153	0.00824059523006852	0.0466628765967158	-2.94974804541298
CSRNP1	0.608305645977039	8.49412006714924	2.72336468828904	0.00831761706808916	0.0469476766202356	-2.95802291894679
P2RY14	-0.662685978781365	11.5767828201162	-2.71761752892187	0.00844796307569512	0.0475312485366088	-2.9718498387178
RGS16	-0.641376554026452	8.25565585673417	-2.71515432299513	0.00850439900606093	0.0477725605842218	-2.97776895237201
MARC1	1.14094121030304	8.39048337560846	2.7150253454094	0.00850736357009471	0.0477739942138471	-2.9780787706018
PTH2R	0.721809443826221	5.4820738455145	2.71341807102875	0.00854438635461452	0.0478903892533114	-2.98193864648004
ZG16B	0.965378475796619	9.8795109054293	2.70951197295152	0.00863497673044423	0.0483366808533089	-2.99131164808799
SPINT3	1.33914392909354	5.96929373972104	2.70826543809322	0.00866407082846833	0.048422681749091	-2.99430056966901
SLC22A4	-0.677541313914296	7.4814945901611	-2.70371260357817	0.00877109733994985	0.0487519978080002	-3.00520806554817
SQLE	0.779670594037624	11.7434324671582	2.69954784680683	0.00887005844427338	0.0491506297977884	-3.01517313335969
SST	-1.12291005110984	5.91683817363693	-2.69469990143257	0.00898653823142322	0.049623223355166	-3.02675758945412
SLC16A7	-0.702077495204925	6.56776466479402	-2.69461322027669	0.0089886335505246	0.049623223355166	-3.02696456951234
DOK5	-1.01680906009845	6.49772153014559	-2.69399668922341	0.00900354966818784	0.0496589275255415	-3.02843659036862
