# Supplementary material for: LYN and CYBB are pivotal immune and inflammatory genes as diagnostic biomarkers in recurrent spontaneous abortion
Source: Front Immunol. 2025 Jul 7;16:1568536. doi: 10.3389/fimmu.2025.1568536 (PMC12278907; doi:10.3389/fimmu.2025.1568536)
Supplement: Supplementary Table 1 — The immune-related genes (IRGs) from the Import database. [file DataSheet1.zip › supplementary/Table S5.xls]

## Sheet: Table S5
ONTOLOGY	ID	Description	GeneRatio	BgRatio	pvalue	p.adjust	qvalue	geneID	Count
BP	GO:0022409	positive regulation of cell-cell adhesion	2025-04-07	284/18723	1.75020139820497e-06	0.000719618730256092	0.000212841703879425	LYN/PLAUR/NOD2/RASGRP1	4
BP	GO:0002437	inflammatory response to antigenic stimulus	2025-03-07	74/18723	2.05093059131705e-06	0.000719618730256092	0.000212841703879425	LYN/NOD2/RASGRP1	3
BP	GO:0042113	B cell activation	2025-04-07	334/18723	3.33708113776998e-06	0.000719618730256092	0.000212841703879425	LYN/INHBA/NOD2/RASGRP1	4
BP	GO:0032760	positive regulation of tumor necrosis factor production	2025-03-07	103/18723	5.56927460016708e-06	0.000719618730256092	0.000212841703879425	CYBB/NOD2/RASGRP1	3
BP	GO:1903557	positive regulation of tumor necrosis factor superfamily cytokine production	2025-03-07	107/18723	6.24653934834126e-06	0.000719618730256092	0.000212841703879425	CYBB/NOD2/RASGRP1	3
BP	GO:0032609	interferon-gamma production	2025-03-07	112/18723	7.16712567344393e-06	0.000719618730256092	0.000212841703879425	INHBA/NOD2/RASGRP1	3
BP	GO:0032649	regulation of interferon-gamma production	2025-03-07	112/18723	7.16712567344393e-06	0.000719618730256092	0.000212841703879425	INHBA/NOD2/RASGRP1	3
BP	GO:0032103	positive regulation of response to external stimulus	2025-04-07	427/18723	8.84191267438485e-06	0.000719618730256092	0.000212841703879425	LYN/MET/NOD2/RASGRP1	4
BP	GO:0034135	regulation of toll-like receptor 2 signaling pathway	2025-02-07	13/18723	9.32750436316421e-06	0.000719618730256092	0.000212841703879425	LYN/NOD2	2
BP	GO:0045785	positive regulation of cell adhesion	2025-04-07	437/18723	9.69024046617089e-06	0.000719618730256092	0.000212841703879425	LYN/PLAUR/NOD2/RASGRP1	4
BP	GO:0022407	regulation of cell-cell adhesion	2025-04-07	448/18723	1.0691652575431e-05	0.000719618730256092	0.000212841703879425	LYN/PLAUR/NOD2/RASGRP1	4
BP	GO:0070304	positive regulation of stress-activated protein kinase signaling cascade	2025-03-07	128/18723	1.07072449214955e-05	0.000719618730256092	0.000212841703879425	LYN/NOD2/RASGRP1	3
BP	GO:0045089	positive regulation of innate immune response	2025-03-07	131/18723	1.14785809734101e-05	0.000719618730256092	0.000212841703879425	LYN/NOD2/RASGRP1	3
BP	GO:0033674	positive regulation of kinase activity	2025-04-07	467/18723	1.2599724990384e-05	0.000733483990511639	0.000216942633293077	LYN/MET/NOD2/RASGRP1	4
BP	GO:0034134	toll-like receptor 2 signaling pathway	2025-02-07	18/18723	1.82799720597163e-05	0.000993211815244588	0.000293762358012284	LYN/NOD2	2
BP	GO:0002833	positive regulation of response to biotic stimulus	2025-03-07	168/18723	2.41896871842837e-05	0.00123216219094945	0.000364436734552695	LYN/NOD2/RASGRP1	3
BP	GO:0043405	regulation of MAP kinase activity	2025-03-07	177/18723	2.82742148833209e-05	0.00127255733751714	0.00037638441109645	LYN/NOD2/RASGRP1	3
BP	GO:0032640	tumor necrosis factor production	2025-03-07	181/18723	3.02266971848339e-05	0.00127255733751714	0.00037638441109645	CYBB/NOD2/RASGRP1	3
BP	GO:0032680	regulation of tumor necrosis factor production	2025-03-07	181/18723	3.02266971848339e-05	0.00127255733751714	0.00037638441109645	CYBB/NOD2/RASGRP1	3
BP	GO:0071706	tumor necrosis factor superfamily cytokine production	2025-03-07	186/18723	3.27898209666994e-05	0.00127255733751714	0.00037638441109645	CYBB/NOD2/RASGRP1	3
BP	GO:1903555	regulation of tumor necrosis factor superfamily cytokine production	2025-03-07	186/18723	3.27898209666994e-05	0.00127255733751714	0.00037638441109645	CYBB/NOD2/RASGRP1	3
BP	GO:0070302	regulation of stress-activated protein kinase signaling cascade	2025-03-07	195/18723	3.77572187939549e-05	0.00139873333259424	0.000413703497790223	LYN/NOD2/RASGRP1	3
BP	GO:0050864	regulation of B cell activation	2025-03-07	198/18723	3.95169780541928e-05	0.00140027552670292	0.000414159632696117	LYN/INHBA/NOD2	3
BP	GO:0002862	negative regulation of inflammatory response to antigenic stimulus	2025-02-07	29/18723	4.84126810709036e-05	0.0016440139613661	0.000486250173913901	LYN/NOD2	2
BP	GO:0050870	positive regulation of T cell activation	2025-03-07	216/18723	5.12201856458178e-05	0.0016502480904137	0.000488094042886325	LYN/NOD2/RASGRP1	3
BP	GO:0045088	regulation of innate immune response	2025-03-07	218/18723	5.26459513506211e-05	0.0016502480904137	0.000488094042886325	LYN/NOD2/RASGRP1	3
BP	GO:0050920	regulation of chemotaxis	2025-03-07	223/18723	5.63241518407882e-05	0.00170015495371268	0.000502855000839786	LYN/MET/NOD2	3
BP	GO:0002703	regulation of leukocyte mediated immunity	2025-03-07	226/18723	5.86102033236939e-05	0.00170222404576402	0.000503466976402921	LYN/NOD2/RASGRP1	3
BP	GO:0034110	regulation of homotypic cell-cell adhesion	2025-02-07	33/18723	6.29154821243563e-05	0.00170222404576402	0.000503466976402921	LYN/PLAUR	2
BP	GO:0043552	positive regulation of phosphatidylinositol 3-kinase activity	2025-02-07	33/18723	6.29154821243563e-05	0.00170222404576402	0.000503466976402921	LYN/NOD2	2
BP	GO:0002699	positive regulation of immune effector process	2025-03-07	235/18723	6.58328839340505e-05	0.00170222404576402	0.000503466976402921	LYN/NOD2/RASGRP1	3
BP	GO:0050869	negative regulation of B cell activation	2025-02-07	34/18723	6.68357907539248e-05	0.00170222404576402	0.000503466976402921	LYN/INHBA	2
BP	GO:1903039	positive regulation of leukocyte cell-cell adhesion	2025-03-07	239/18723	6.92222856935548e-05	0.0017095806921287	0.000505642852434579	LYN/NOD2/RASGRP1	3
BP	GO:0031098	stress-activated protein kinase signaling cascade	2025-03-07	247/18723	7.63413351631651e-05	0.00182994671052881	0.000541243521745041	LYN/NOD2/RASGRP1	3
BP	GO:0090218	positive regulation of lipid kinase activity	2025-02-07	37/18723	7.93027630784018e-05	0.00184662148311136	0.000546175420900872	LYN/NOD2	2
BP	GO:0034122	negative regulation of toll-like receptor signaling pathway	2025-02-07	40/18723	9.2827475826352e-05	0.0021015109110688	0.00062156409252148	LYN/NOD2	2
BP	GO:0032689	negative regulation of interferon-gamma production	2025-02-07	42/18723	0.000102430741215361	0.00223327421713554	0.000660535738745933	INHBA/NOD2	2
BP	GO:0002861	regulation of inflammatory response to antigenic stimulus	2025-02-07	43/18723	0.000107408221361745	0.00223327421713554	0.000660535738745933	LYN/NOD2	2
BP	GO:0031349	positive regulation of defense response	2025-03-07	278/18723	0.000108447497291092	0.00223327421713554	0.000660535738745933	LYN/NOD2/RASGRP1	3
BP	GO:1902105	regulation of leukocyte differentiation	2025-03-07	279/18723	0.00010960855053426	0.00223327421713554	0.000660535738745933	LYN/INHBA/RASGRP1	3
BP	GO:0045646	regulation of erythrocyte differentiation	2025-02-07	47/18723	0.000128488984694477	0.0025428747743947	0.000752106326556521	LYN/INHBA	2
BP	GO:0043303	mast cell degranulation	2025-02-07	48/18723	0.000134051570646612	0.0025428747743947	0.000752106326556521	LYN/RASGRP1	2
BP	GO:0002279	mast cell activation involved in immune response	2025-02-07	49/18723	0.000139730988490316	0.0025428747743947	0.000752106326556521	LYN/RASGRP1	2
BP	GO:0002762	negative regulation of myeloid leukocyte differentiation	2025-02-07	49/18723	0.000139730988490316	0.0025428747743947	0.000752106326556521	LYN/INHBA	2
BP	GO:0002448	mast cell mediated immunity	2025-02-07	50/18723	0.000145527175183136	0.0025428747743947	0.000752106326556521	LYN/RASGRP1	2
BP	GO:0006909	phagocytosis	2025-03-07	308/18723	0.000146922669097196	0.0025428747743947	0.000752106326556521	LYN/MET/NOD2	3
BP	GO:0070372	regulation of ERK1 and ERK2 cascade	2025-03-07	309/18723	0.000148339077628008	0.0025428747743947	0.000752106326556521	LYN/NOD2/RASGRP1	3
BP	GO:0060326	cell chemotaxis	2025-03-07	310/18723	0.000149764403890731	0.0025428747743947	0.000752106326556521	LYN/MET/NOD2	3
BP	GO:0002831	regulation of response to biotic stimulus	2025-03-07	327/18723	0.000175384473953536	0.00287940361272067	0.000851641494753677	LYN/NOD2/RASGRP1	3
BP	GO:0050863	regulation of T cell activation	2025-03-07	329/18723	0.000178574425190441	0.00287940361272067	0.000851641494753677	LYN/NOD2/RASGRP1	3
BP	GO:0070371	ERK1 and ERK2 cascade	2025-03-07	330/18723	0.000180183538955527	0.00287940361272067	0.000851641494753677	LYN/NOD2/RASGRP1	3
BP	GO:1903037	regulation of leukocyte cell-cell adhesion	2025-03-07	336/18723	0.000190037768395683	0.00297847656235541	0.000880944310984035	LYN/NOD2/RASGRP1	3
BP	GO:0002697	regulation of immune effector process	2025-03-07	339/18723	0.000195094312746351	0.00300003518657124	0.000887320707426301	LYN/NOD2/RASGRP1	3
BP	GO:0043551	regulation of phosphatidylinositol 3-kinase activity	2025-02-07	59/18723	0.000202937061672686	0.00306284639376369	0.000905898384464816	LYN/NOD2	2
BP	GO:0045576	mast cell activation	2025-02-07	62/18723	0.00022416646598182	0.00332173945045789	0.000982471209757644	LYN/RASGRP1	2
BP	GO:0071900	regulation of protein serine/threonine kinase activity	2025-03-07	359/18723	0.000231066194033663	0.00336283835959705	0.000994627038227608	LYN/NOD2/RASGRP1	3
BP	GO:0051251	positive regulation of lymphocyte activation	2025-03-07	362/18723	0.000236808766925662	0.0033859499130599	0.00100146274470871	LYN/NOD2/RASGRP1	3
BP	GO:1903706	regulation of hemopoiesis	2025-03-07	367/18723	0.000246585448660688	0.00346495070100794	0.00102482881566783	LYN/INHBA/RASGRP1	3
BP	GO:0007159	leukocyte cell-cell adhesion	2025-03-07	371/18723	0.000254593746316454	0.00351684581776119	0.00104017783954448	LYN/NOD2/RASGRP1	3
BP	GO:0018108	peptidyl-tyrosine phosphorylation	2025-03-07	375/18723	0.000262769950170591	0.00356385893293796	0.00105408291332618	LYN/MET/NOD2	3
BP	GO:0018212	peptidyl-tyrosine modification	2025-03-07	378/18723	0.000269013247358617	0.00356385893293796	0.00105408291332618	LYN/MET/NOD2	3
BP	GO:0050878	regulation of body fluid levels	2025-03-07	379/18723	0.000271115648886078	0.00356385893293796	0.00105408291332618	LYN/PLAUR/MET	3
BP	GO:0043550	regulation of lipid kinase activity	2025-02-07	71/18723	0.000294109267298787	0.00380474687061129	0.00112533036276395	LYN/NOD2	2
BP	GO:0043299	leukocyte degranulation	2025-02-07	73/18723	0.000310922977146685	0.00395940978710232	0.00117107502905577	LYN/RASGRP1	2
BP	GO:0034121	regulation of toll-like receptor signaling pathway	2025-02-07	75/18723	0.000328197734665192	0.00411509467310971	0.00121712196337375	LYN/NOD2	2
BP	GO:0002696	positive regulation of leukocyte activation	2025-03-07	409/18723	0.000339270165267989	0.00418947249535471	0.00123912069930414	LYN/NOD2/RASGRP1	3
BP	GO:0032418	lysosome localization	2025-02-07	77/18723	0.00034593303964662	0.00420799145241784	0.00124459805308839	LYN/RASGRP1	2
BP	GO:0050867	positive regulation of cell activation	2025-03-07	420/18723	0.000366801904505273	0.00439622870840878	0.00130027300513479	LYN/NOD2/RASGRP1	3
BP	GO:1903131	mononuclear cell differentiation	2025-03-07	426/18723	0.000382413391128112	0.00445669119454443	0.00131815600071124	LYN/INHBA/RASGRP1	3
BP	GO:2000106	regulation of leukocyte apoptotic process	2025-02-07	81/18723	0.000382783292782957	0.00445669119454443	0.00131815600071124	LYN/NOD2	2
BP	GO:0002683	negative regulation of immune system process	2025-03-07	434/18723	0.000403892303577716	0.00463622855515266	0.00137125778382946	LYN/INHBA/NOD2	3
BP	GO:0002443	leukocyte mediated immunity	2025-03-07	440/18723	0.000420505849091335	0.0047598925973533	0.00140783390996953	LYN/NOD2/RASGRP1	3
BP	GO:0046330	positive regulation of JNK cascade	2025-02-07	89/18723	0.000461988395321663	0.00513345542879387	0.00151832262601717	NOD2/RASGRP1	2
BP	GO:0034109	homotypic cell-cell adhesion	2025-02-07	90/18723	0.000472403873815387	0.00513345542879387	0.00151832262601717	LYN/PLAUR	2
BP	GO:0045638	negative regulation of myeloid cell differentiation	2025-02-07	90/18723	0.000472403873815387	0.00513345542879387	0.00151832262601717	LYN/INHBA	2
BP	GO:0002275	myeloid cell activation involved in immune response	2025-02-07	91/18723	0.000482933553852857	0.00513564417002489	0.00151896999023016	LYN/RASGRP1	2
BP	GO:0009410	response to xenobiotic stimulus	2025-03-07	462/18723	0.000485208099499284	0.00513564417002489	0.00151896999023016	LYN/CYBB/INHBA	3
BP	GO:0001819	positive regulation of cytokine production	2025-03-07	467/18723	0.000500760259002231	0.00520295246698715	0.00153887777196003	CYBB/NOD2/RASGRP1	3
BP	GO:0097306	cellular response to alcohol	2025-02-07	93/18723	0.000504335269806116	0.00520295246698715	0.00153887777196003	CYBB/INHBA	2
BP	GO:0002532	production of molecular mediator involved in inflammatory response	2025-02-07	95/18723	0.000526193045876831	0.00536059165487021	0.0015855027303394	LYN/NOD2	2
BP	GO:0042110	T cell activation	2025-03-07	487/18723	0.000566197166393597	0.00560950547554875	0.00165912399599698	LYN/NOD2/RASGRP1	3
BP	GO:0002444	myeloid leukocyte mediated immunity	2025-02-07	99/18723	0.000571274790761407	0.00560950547554875	0.00165912399599698	LYN/RASGRP1	2
BP	GO:0042100	B cell proliferation	2025-02-07	99/18723	0.000571274790761407	0.00560950547554875	0.00165912399599698	LYN/RASGRP1	2
BP	GO:1902106	negative regulation of leukocyte differentiation	2025-02-07	102/18723	0.000606279563263765	0.0058823552864282	0.00173982481187221	LYN/INHBA	2
BP	GO:0062207	regulation of pattern recognition receptor signaling pathway	2025-02-07	105/18723	0.000642305444854106	0.00613161686594103	0.00181354893419502	LYN/NOD2	2
BP	GO:0071887	leukocyte apoptotic process	2025-02-07	106/18723	0.000654540696118858	0.00613161686594103	0.00181354893419502	LYN/NOD2	2
BP	GO:1903707	negative regulation of hemopoiesis	2025-02-07	106/18723	0.000654540696118858	0.00613161686594103	0.00181354893419502	LYN/INHBA	2
BP	GO:0043406	positive regulation of MAP kinase activity	2025-02-07	112/18723	0.000730327425045666	0.00676382785695702	0.00200053804229016	NOD2/RASGRP1	2
BP	GO:0002708	positive regulation of lymphocyte mediated immunity	2025-02-07	113/18723	0.000743353839754511	0.00680711662247109	0.00201334156479933	NOD2/RASGRP1	2
BP	GO:0043200	response to amino acid	2025-02-07	116/18723	0.000783109494072249	0.00709149152965426	0.00209745115956193	LYN/CYBB	2
BP	GO:0002761	regulation of myeloid leukocyte differentiation	2025-02-07	120/18723	0.000837693020275381	0.00742086751656995	0.00219487072818149	LYN/INHBA	2
BP	GO:0030218	erythrocyte differentiation	2025-02-07	120/18723	0.000837693020275381	0.00742086751656995	0.00219487072818149	LYN/INHBA	2
BP	GO:0002224	toll-like receptor signaling pathway	2025-02-07	121/18723	0.00085161991708702	0.00746312077877335	0.00220736797977281	LYN/NOD2	2
BP	GO:0002688	regulation of leukocyte chemotaxis	2025-02-07	122/18723	0.000865659096790248	0.007505448551958	0.00221988726948451	LYN/NOD2	2
BP	GO:0032874	positive regulation of stress-activated MAPK cascade	2025-02-07	126/18723	0.000922937413391294	0.00791783149383057	0.0023418578134804	NOD2/RASGRP1	2
BP	GO:0034101	erythrocyte homeostasis	2025-02-07	129/18723	0.000967072106199798	0.00821003923492537	0.00242828412631309	LYN/INHBA	2
BP	GO:0046328	regulation of JNK cascade	2025-02-07	133/18723	0.00102748314924435	0.00863297697560978	0.00255337646421006	NOD2/RASGRP1	2
BP	GO:0002705	positive regulation of leukocyte mediated immunity	2025-02-07	134/18723	0.00104286492679352	0.00867280525853791	0.0025651564794384	NOD2/RASGRP1	2
BP	GO:0001101	response to acid chemical	2025-02-07	135/18723	0.00105835818836444	0.0087127467021921	0.00257696996422601	LYN/CYBB	2
BP	GO:0045834	positive regulation of lipid metabolic process	2025-02-07	149/18723	0.00128693537428347	0.0104885233004103	0.00310219158643068	LYN/NOD2	2
BP	GO:0002262	myeloid cell homeostasis	2025-02-07	157/18723	0.0014272915169465	0.0114043390814843	0.00337306251166924	LYN/INHBA	2
BP	GO:0051250	negative regulation of lymphocyte activation	2025-02-07	157/18723	0.0014272915169465	0.0114043390814843	0.00337306251166924	LYN/INHBA	2
BP	GO:0007254	JNK cascade	2025-02-07	167/18723	0.00161264015549065	0.0127602109390765	0.00377408886670781	NOD2/RASGRP1	2
BP	GO:0002706	regulation of lymphocyte mediated immunity	2025-02-07	168/18723	0.00163177811294012	0.0127874919427519	0.00378215777189563	NOD2/RASGRP1	2
BP	GO:0002221	pattern recognition receptor signaling pathway	2025-02-07	172/18723	0.0017094234422505	0.0131977278418811	0.0039034932848444	LYN/NOD2	2
BP	GO:0051099	positive regulation of binding	2025-02-07	173/18723	0.00172910784642247	0.0131977278418811	0.0039034932848444	PLAUR/MET	2
BP	GO:0007584	response to nutrient	2025-02-07	174/18723	0.00174890135818793	0.0131977278418811	0.0039034932848444	CYBB/NOD2	2
BP	GO:0045619	regulation of lymphocyte differentiation	2025-02-07	174/18723	0.00174890135818793	0.0131977278418811	0.0039034932848444	INHBA/RASGRP1	2
BP	GO:0050728	negative regulation of inflammatory response	2025-02-07	176/18723	0.00178881546236897	0.01337508809019	0.00395595114323992	LYN/NOD2	2
BP	GO:0002695	negative regulation of leukocyte activation	2025-02-07	187/18723	0.00201611828454286	0.0149376036536585	0.0044180965278499	LYN/INHBA	2
BP	GO:0046578	regulation of Ras protein signal transduction	2025-02-07	189/18723	0.00205885582739271	0.0151168243182438	0.00447110464175373	MET/RASGRP1	2
BP	GO:0032872	regulation of stress-activated MAPK cascade	2025-02-07	192/18723	0.00212377305138379	0.0154542414006945	0.00457090252600458	NOD2/RASGRP1	2
BP	GO:0050731	positive regulation of peptidyl-tyrosine phosphorylation	2025-02-07	193/18723	0.00214562812781059	0.0154751055235896	0.0045770735097217	LYN/NOD2	2
BP	GO:0050777	negative regulation of immune response	2025-02-07	194/18723	0.00216759110483142	0.0154963750038387	0.00458336438602396	LYN/NOD2	2
BP	GO:0071902	positive regulation of protein serine/threonine kinase activity	2025-02-07	200/18723	0.00230163151280197	0.0163115624602922	0.00482447246161694	NOD2/RASGRP1	2
BP	GO:0002573	myeloid leukocyte differentiation	2025-02-07	208/18723	0.00248636870123301	0.0172075310350241	0.00508947317664903	LYN/INHBA	2
BP	GO:0071222	cellular response to lipopolysaccharide	2025-02-07	209/18723	0.00250994298102152	0.0172075310350241	0.00508947317664903	LYN/NOD2	2
BP	GO:0002685	regulation of leukocyte migration	2025-02-07	210/18723	0.00253362420147594	0.0172075310350241	0.00508947317664903	LYN/NOD2	2
BP	GO:0045637	regulation of myeloid cell differentiation	2025-02-07	210/18723	0.00253362420147594	0.0172075310350241	0.00508947317664903	LYN/INHBA	2
BP	GO:0050866	negative regulation of cell activation	2025-02-07	210/18723	0.00253362420147594	0.0172075310350241	0.00508947317664903	LYN/INHBA	2
BP	GO:0007596	blood coagulation	2025-02-07	217/18723	0.00270238206017322	0.0180527981888621	0.00533947792734829	LYN/PLAUR	2
BP	GO:0070374	positive regulation of ERK1 and ERK2 cascade	2025-02-07	217/18723	0.00270238206017322	0.0180527981888621	0.00533947792734829	NOD2/RASGRP1	2
BP	GO:0097529	myeloid leukocyte migration	2025-02-07	220/18723	0.00277630499006525	0.0182800519494431	0.00540669279486273	LYN/NOD2	2
BP	GO:0071219	cellular response to molecule of bacterial origin	2025-02-07	221/18723	0.00280115861347204	0.0182800519494431	0.00540669279486273	LYN/NOD2	2
BP	GO:0007599	hemostasis	2025-02-07	222/18723	0.0028261184608955	0.0182800519494431	0.00540669279486273	LYN/PLAUR	2
BP	GO:0050817	coagulation	2025-02-07	222/18723	0.0028261184608955	0.0182800519494431	0.00540669279486273	LYN/PLAUR	2
BP	GO:0002274	myeloid leukocyte activation	2025-02-07	223/18723	0.00285118447274214	0.0182969712227153	0.00541169701001203	LYN/RASGRP1	2
BP	GO:0030595	leukocyte chemotaxis	2025-02-07	230/18723	0.00302961415777276	0.0191405855704248	0.00566121291007721	LYN/NOD2	2
BP	GO:0045055	regulated exocytosis	2025-02-07	230/18723	0.00302961415777276	0.0191405855704248	0.00566121291007721	LYN/RASGRP1	2
BP	GO:0051403	stress-activated MAPK cascade	2025-02-07	239/18723	0.00326663047133907	0.0204792602626257	0.00605715285778662	NOD2/RASGRP1	2
BP	GO:0071216	cellular response to biotic stimulus	2025-02-07	246/18723	0.00345686735319823	0.0215064648309661	0.00636096925578461	LYN/NOD2	2
BP	GO:0097305	response to alcohol	2025-02-07	253/18723	0.00365223650077314	0.0217298268363108	0.00642703305846324	CYBB/INHBA	2
BP	GO:0001553	luteinization	2025-01-07	10/18723	0.00373332912024804	0.0217298268363108	0.00642703305846324	INHBA	1
BP	GO:0002765	immune response-inhibiting signal transduction	2025-01-07	10/18723	0.00373332912024804	0.0217298268363108	0.00642703305846324	LYN	1
BP	GO:0033089	positive regulation of T cell differentiation in thymus	2025-01-07	10/18723	0.00373332912024804	0.0217298268363108	0.00642703305846324	RASGRP1	1
BP	GO:0060368	regulation of Fc receptor mediated stimulatory signaling pathway	2025-01-07	10/18723	0.00373332912024804	0.0217298268363108	0.00642703305846324	LYN	1
BP	GO:0071372	cellular response to follicle-stimulating hormone stimulus	2025-01-07	10/18723	0.00373332912024804	0.0217298268363108	0.00642703305846324	INHBA	1
BP	GO:1902959	regulation of aspartic-type endopeptidase activity involved in amyloid precursor protein catabolic process	2025-01-07	10/18723	0.00373332912024804	0.0217298268363108	0.00642703305846324	LYN	1
BP	GO:2001241	positive regulation of extrinsic apoptotic signaling pathway in absence of ligand	2025-01-07	10/18723	0.00373332912024804	0.0217298268363108	0.00642703305846324	INHBA	1
BP	GO:0031348	negative regulation of defense response	2025-02-07	258/18723	0.00379491687455509	0.0217298268363108	0.00642703305846324	LYN/NOD2	2
BP	GO:0043588	skin development	2025-02-07	263/18723	0.00394019805065463	0.0217298268363108	0.00642703305846324	INHBA/MET	2
BP	GO:0050730	regulation of peptidyl-tyrosine phosphorylation	2025-02-07	264/18723	0.0039695657347688	0.0217298268363108	0.00642703305846324	LYN/NOD2	2
BP	GO:0002604	regulation of dendritic cell antigen processing and presentation	2025-01-07	11/18723	0.00410600408931516	0.0217298268363108	0.00642703305846324	NOD2	1
BP	GO:0002732	positive regulation of dendritic cell cytokine production	2025-01-07	11/18723	0.00410600408931516	0.0217298268363108	0.00642703305846324	NOD2	1
BP	GO:0002759	regulation of antimicrobial humoral response	2025-01-07	11/18723	0.00410600408931516	0.0217298268363108	0.00642703305846324	NOD2	1
BP	GO:0032276	regulation of gonadotropin secretion	2025-01-07	11/18723	0.00410600408931516	0.0217298268363108	0.00642703305846324	INHBA	1
BP	GO:0033033	negative regulation of myeloid cell apoptotic process	2025-01-07	11/18723	0.00410600408931516	0.0217298268363108	0.00642703305846324	NOD2	1
BP	GO:0046643	regulation of gamma-delta T cell activation	2025-01-07	11/18723	0.00410600408931516	0.0217298268363108	0.00642703305846324	NOD2	1
BP	GO:0061029	eyelid development in camera-type eye	2025-01-07	11/18723	0.00410600408931516	0.0217298268363108	0.00642703305846324	INHBA	1
BP	GO:0071888	macrophage apoptotic process	2025-01-07	11/18723	0.00410600408931516	0.0217298268363108	0.00642703305846324	NOD2	1
BP	GO:0097048	dendritic cell apoptotic process	2025-01-07	11/18723	0.00410600408931516	0.0217298268363108	0.00642703305846324	LYN	1
BP	GO:0098792	xenophagy	2025-01-07	11/18723	0.00410600408931516	0.0217298268363108	0.00642703305846324	NOD2	1
BP	GO:1900426	positive regulation of defense response to bacterium	2025-01-07	11/18723	0.00410600408931516	0.0217298268363108	0.00642703305846324	NOD2	1
BP	GO:2000668	regulation of dendritic cell apoptotic process	2025-01-07	11/18723	0.00410600408931516	0.0217298268363108	0.00642703305846324	LYN	1
BP	GO:0048872	homeostasis of number of cells	2025-02-07	272/18723	0.00420823472257221	0.0221213699489135	0.00654283980406999	LYN/INHBA	2
BP	GO:0002366	leukocyte activation involved in immune response	2025-02-07	275/18723	0.0042994401645344	0.0221213699489135	0.00654283980406999	LYN/RASGRP1	2
BP	GO:0002263	cell activation involved in immune response	2025-02-07	279/18723	0.00442248962152216	0.0221213699489135	0.00654283980406999	LYN/RASGRP1	2
BP	GO:0001821	histamine secretion	2025-01-07	12/18723	0.00447855956020948	0.0221213699489135	0.00654283980406999	LYN	1
BP	GO:0032490	detection of molecule of bacterial origin	2025-01-07	12/18723	0.00447855956020948	0.0221213699489135	0.00654283980406999	NOD2	1
BP	GO:0032621	interleukin-18 production	2025-01-07	12/18723	0.00447855956020948	0.0221213699489135	0.00654283980406999	NOD2	1
BP	GO:0032661	regulation of interleukin-18 production	2025-01-07	12/18723	0.00447855956020948	0.0221213699489135	0.00654283980406999	NOD2	1
BP	GO:0032823	regulation of natural killer cell differentiation	2025-01-07	12/18723	0.00447855956020948	0.0221213699489135	0.00654283980406999	RASGRP1	1
BP	GO:0070493	thrombin-activated receptor signaling pathway	2025-01-07	12/18723	0.00447855956020948	0.0221213699489135	0.00654283980406999	MET	1
BP	GO:1901298	regulation of hydrogen peroxide-mediated programmed cell death	2025-01-07	12/18723	0.00447855956020948	0.0221213699489135	0.00654283980406999	MET	1
BP	GO:1905245	regulation of aspartic-type peptidase activity	2025-01-07	12/18723	0.00447855956020948	0.0221213699489135	0.00654283980406999	LYN	1
BP	GO:0046651	lymphocyte proliferation	2025-02-07	288/18723	0.00470535899242276	0.0224634169622939	0.00664400708345534	LYN/RASGRP1	2
BP	GO:0032943	mononuclear cell proliferation	2025-02-07	291/18723	0.00480149182085397	0.0224634169622939	0.00664400708345534	LYN/RASGRP1	2
BP	GO:0001886	endothelial cell morphogenesis	2025-01-07	13/18723	0.00485099556486346	0.0224634169622939	0.00664400708345534	MET	1
BP	GO:0032252	secretory granule localization	2025-01-07	13/18723	0.00485099556486346	0.0224634169622939	0.00664400708345534	RASGRP1	1
BP	GO:0032494	response to peptidoglycan	2025-01-07	13/18723	0.00485099556486346	0.0224634169622939	0.00664400708345534	NOD2	1
BP	GO:0034112	positive regulation of homotypic cell-cell adhesion	2025-01-07	13/18723	0.00485099556486346	0.0224634169622939	0.00664400708345534	PLAUR	1
BP	GO:0034144	negative regulation of toll-like receptor 4 signaling pathway	2025-01-07	13/18723	0.00485099556486346	0.0224634169622939	0.00664400708345534	LYN	1
BP	GO:0042541	hemoglobin biosynthetic process	2025-01-07	13/18723	0.00485099556486346	0.0224634169622939	0.00664400708345534	INHBA	1
BP	GO:0048012	hepatocyte growth factor receptor signaling pathway	2025-01-07	13/18723	0.00485099556486346	0.0224634169622939	0.00664400708345534	MET	1
BP	GO:0097154	GABAergic neuron differentiation	2025-01-07	13/18723	0.00485099556486346	0.0224634169622939	0.00664400708345534	INHBA	1
BP	GO:1900044	regulation of protein K63-linked ubiquitination	2025-01-07	13/18723	0.00485099556486346	0.0224634169622939	0.00664400708345534	NOD2	1
BP	GO:0046879	hormone secretion	2025-02-07	295/18723	0.00493109804669046	0.0227053384635747	0.00671556023010476	LYN/INHBA	2
BP	GO:0051056	regulation of small GTPase mediated signal transduction	2025-02-07	302/18723	0.00516182857125982	0.0236342150875099	0.0069902941621437	MET/RASGRP1	2
BP	GO:0010421	hydrogen peroxide-mediated programmed cell death	2025-01-07	14/18723	0.00522331213520244	0.0236499966121666	0.0069949618652711	MET	1
BP	GO:1902916	positive regulation of protein polyubiquitination	2025-01-07	14/18723	0.00522331213520244	0.0236499966121666	0.0069949618652711	NOD2	1
BP	GO:0009914	hormone transport	2025-02-07	306/18723	0.00529590798255257	0.0238462155015488	0.00705299754582459	LYN/INHBA	2
BP	GO:0002468	dendritic cell antigen processing and presentation	2025-01-07	15/18723	0.00559550930314612	0.0241287835029846	0.00713657271189341	NOD2	1
BP	GO:0002730	regulation of dendritic cell cytokine production	2025-01-07	15/18723	0.00559550930314612	0.0241287835029846	0.00713657271189341	NOD2	1
BP	GO:0032354	response to follicle-stimulating hormone	2025-01-07	15/18723	0.00559550930314612	0.0241287835029846	0.00713657271189341	INHBA	1
BP	GO:0032725	positive regulation of granulocyte macrophage colony-stimulating factor production	2025-01-07	15/18723	0.00559550930314612	0.0241287835029846	0.00713657271189341	RASGRP1	1
BP	GO:0051608	histamine transport	2025-01-07	15/18723	0.00559550930314612	0.0241287835029846	0.00713657271189341	LYN	1
BP	GO:0097468	programmed cell death in response to reactive oxygen species	2025-01-07	15/18723	0.00559550930314612	0.0241287835029846	0.00713657271189341	MET	1
BP	GO:1904424	regulation of GTP binding	2025-01-07	15/18723	0.00559550930314612	0.0241287835029846	0.00713657271189341	MET	1
BP	GO:2001028	positive regulation of endothelial cell chemotaxis	2025-01-07	15/18723	0.00559550930314612	0.0241287835029846	0.00713657271189341	MET	1
BP	GO:0010506	regulation of autophagy	2025-02-07	317/18723	0.00567296652867873	0.0243340406361746	0.0071972816347226	MET/NOD2	2
BP	GO:0070661	leukocyte proliferation	2025-02-07	318/18723	0.0057078492841323	0.0243554825474755	0.00720362351097435	LYN/RASGRP1	2
BP	GO:0002371	dendritic cell cytokine production	2025-01-07	16/18723	0.00596758710060574	0.0244401180250939	0.00722865615466128	NOD2	1
BP	GO:0002830	positive regulation of type 2 immune response	2025-01-07	16/18723	0.00596758710060574	0.0244401180250939	0.00722865615466128	NOD2	1
BP	GO:0032274	gonadotropin secretion	2025-01-07	16/18723	0.00596758710060574	0.0244401180250939	0.00722865615466128	INHBA	1
BP	GO:0051770	positive regulation of nitric-oxide synthase biosynthetic process	2025-01-07	16/18723	0.00596758710060574	0.0244401180250939	0.00722865615466128	NOD2	1
BP	GO:0070431	nucleotide-binding oligomerization domain containing 2 signaling pathway	2025-01-07	16/18723	0.00596758710060574	0.0244401180250939	0.00722865615466128	NOD2	1
BP	GO:0071361	cellular response to ethanol	2025-01-07	16/18723	0.00596758710060574	0.0244401180250939	0.00722865615466128	CYBB	1
BP	GO:0071639	positive regulation of monocyte chemotactic protein-1 production	2025-01-07	16/18723	0.00596758710060574	0.0244401180250939	0.00722865615466128	NOD2	1
BP	GO:2001267	regulation of cysteine-type endopeptidase activity involved in apoptotic signaling pathway	2025-01-07	16/18723	0.00596758710060574	0.0244401180250939	0.00722865615466128	PLAUR	1
BP	GO:0019216	regulation of lipid metabolic process	2025-02-07	331/18723	0.0061704527014728	0.0250812118008844	0.00741827252489833	LYN/NOD2	2
BP	GO:0016045	detection of bacterium	2025-01-07	17/18723	0.00633954555948735	0.0250812118008844	0.00741827252489833	NOD2	1
BP	GO:0020027	hemoglobin metabolic process	2025-01-07	17/18723	0.00633954555948735	0.0250812118008844	0.00741827252489833	INHBA	1
BP	GO:0021756	striatum development	2025-01-07	17/18723	0.00633954555948735	0.0250812118008844	0.00741827252489833	INHBA	1
BP	GO:0032604	granulocyte macrophage colony-stimulating factor production	2025-01-07	17/18723	0.00633954555948735	0.0250812118008844	0.00741827252489833	RASGRP1	1
BP	GO:0032645	regulation of granulocyte macrophage colony-stimulating factor production	2025-01-07	17/18723	0.00633954555948735	0.0250812118008844	0.00741827252489833	RASGRP1	1
BP	GO:0071371	cellular response to gonadotropin stimulus	2025-01-07	17/18723	0.00633954555948735	0.0250812118008844	0.00741827252489833	INHBA	1
BP	GO:0007265	Ras protein signal transduction	2025-02-07	337/18723	0.00638965737749442	0.025157346679507	0.0074407909455694	MET/RASGRP1	2
BP	GO:0032496	response to lipopolysaccharide	2025-02-07	343/18723	0.00661244191655376	0.0253230487964195	0.00748980067727485	LYN/NOD2	2
BP	GO:0002223	stimulatory C-type lectin receptor signaling pathway	2025-01-07	18/18723	0.00671138471168908	0.0253230487964195	0.00748980067727485	LYN	1
BP	GO:0002923	regulation of humoral immune response mediated by circulating immunoglobulin	2025-01-07	18/18723	0.00671138471168908	0.0253230487964195	0.00748980067727485	NOD2	1
BP	GO:0006991	response to sterol depletion	2025-01-07	18/18723	0.00671138471168908	0.0253230487964195	0.00748980067727485	LYN	1
BP	GO:0030728	ovulation	2025-01-07	18/18723	0.00671138471168908	0.0253230487964195	0.00748980067727485	INHBA	1
BP	GO:0030889	negative regulation of B cell proliferation	2025-01-07	18/18723	0.00671138471168908	0.0253230487964195	0.00748980067727485	LYN	1
BP	GO:1900424	regulation of defense response to bacterium	2025-01-07	18/18723	0.00671138471168908	0.0253230487964195	0.00748980067727485	NOD2	1
BP	GO:1990840	response to lectin	2025-01-07	18/18723	0.00671138471168908	0.0253230487964195	0.00748980067727485	LYN	1
BP	GO:1990858	cellular response to lectin	2025-01-07	18/18723	0.00671138471168908	0.0253230487964195	0.00748980067727485	LYN	1
BP	GO:0043087	regulation of GTPase activity	2025-02-07	348/18723	0.00680082138596994	0.0255422554357857	0.00755463544694211	MET/RASGRP1	2
BP	GO:0002449	lymphocyte mediated immunity	2025-02-07	350/18723	0.0068768652492963	0.0257093815512683	0.00760406635484719	NOD2/RASGRP1	2
BP	GO:0006887	exocytosis	2025-02-07	352/18723	0.00695330389860015	0.0258764505815485	0.00765348037865626	LYN/RASGRP1	2
BP	GO:0002902	regulation of B cell apoptotic process	2025-01-07	19/18723	0.00708310458910244	0.0260754710611337	0.00771234468582451	LYN	1
BP	GO:0032695	negative regulation of interleukin-12 production	2025-01-07	19/18723	0.00708310458910244	0.0260754710611337	0.00771234468582451	NOD2	1
BP	GO:2001233	regulation of apoptotic signaling pathway	2025-02-07	356/18723	0.00710736372839607	0.0260754710611337	0.00771234468582451	INHBA/PLAUR	2
BP	GO:0001818	negative regulation of cytokine production	2025-02-07	357/18723	0.00714612471375854	0.0260754710611337	0.00771234468582451	INHBA/NOD2	2
BP	GO:1901653	cellular response to peptide	2025-02-07	359/18723	0.00722394151897809	0.0260754710611337	0.00771234468582451	LYN/NOD2	2
BP	GO:0002237	response to molecule of bacterial origin	2025-02-07	363/18723	0.00738075287285184	0.0260754710611337	0.00771234468582451	LYN/NOD2	2
BP	GO:0051098	regulation of binding	2025-02-07	363/18723	0.00738075287285184	0.0260754710611337	0.00771234468582451	PLAUR/MET	2
BP	GO:0002577	regulation of antigen processing and presentation	2025-01-07	20/18723	0.00745470522361247	0.0260754710611337	0.00771234468582451	NOD2	1
BP	GO:0032495	response to muramyl dipeptide	2025-01-07	20/18723	0.00745470522361247	0.0260754710611337	0.00771234468582451	NOD2	1
BP	GO:0046629	gamma-delta T cell activation	2025-01-07	20/18723	0.00745470522361247	0.0260754710611337	0.00771234468582451	NOD2	1
BP	GO:0060252	positive regulation of glial cell proliferation	2025-01-07	20/18723	0.00745470522361247	0.0260754710611337	0.00771234468582451	LYN	1
BP	GO:0071397	cellular response to cholesterol	2025-01-07	20/18723	0.00745470522361247	0.0260754710611337	0.00771234468582451	INHBA	1
BP	GO:0098543	detection of other organism	2025-01-07	20/18723	0.00745470522361247	0.0260754710611337	0.00771234468582451	NOD2	1
BP	GO:1903206	negative regulation of hydrogen peroxide-induced cell death	2025-01-07	20/18723	0.00745470522361247	0.0260754710611337	0.00771234468582451	MET	1
BP	GO:0050900	leukocyte migration	2025-02-07	369/18723	0.00761890743589096	0.0265359382916715	0.00784853712469199	LYN/NOD2	2
BP	GO:0030098	lymphocyte differentiation	2025-02-07	374/18723	0.00782005449884588	0.0265764254891002	0.00786051202712813	INHBA/RASGRP1	2
BP	GO:0006925	inflammatory cell apoptotic process	2025-01-07	21/18723	0.007826186647097	0.0265764254891002	0.00786051202712813	NOD2	1
BP	GO:0051767	nitric-oxide synthase biosynthetic process	2025-01-07	21/18723	0.007826186647097	0.0265764254891002	0.00786051202712813	NOD2	1
BP	GO:0051769	regulation of nitric-oxide synthase biosynthetic process	2025-01-07	21/18723	0.007826186647097	0.0265764254891002	0.00786051202712813	NOD2	1
BP	GO:0071605	monocyte chemotactic protein-1 production	2025-01-07	21/18723	0.007826186647097	0.0265764254891002	0.00786051202712813	NOD2	1
BP	GO:0071637	regulation of monocyte chemotactic protein-1 production	2025-01-07	21/18723	0.007826186647097	0.0265764254891002	0.00786051202712813	NOD2	1
BP	GO:0002253	activation of immune response	2025-02-07	375/18723	0.00786057613181466	0.0265824462548919	0.00786229278962899	LYN/NOD2	2
BP	GO:0030099	myeloid cell differentiation	2025-02-07	381/18723	0.00810574671411272	0.0270485924960066	0.00800016491002326	LYN/INHBA	2
BP	GO:0002220	innate immune response activating cell surface receptor signaling pathway	2025-01-07	22/18723	0.00819754889142776	0.0270485924960066	0.00800016491002326	LYN	1
BP	GO:0030277	maintenance of gastrointestinal epithelium	2025-01-07	22/18723	0.00819754889142776	0.0270485924960066	0.00800016491002326	NOD2	1
BP	GO:0032816	positive regulation of natural killer cell activation	2025-01-07	22/18723	0.00819754889142776	0.0270485924960066	0.00800016491002326	RASGRP1	1
BP	GO:0035024	negative regulation of Rho protein signal transduction	2025-01-07	22/18723	0.00819754889142776	0.0270485924960066	0.00800016491002326	MET	1
BP	GO:1901032	negative regulation of response to reactive oxygen species	2025-01-07	22/18723	0.00819754889142776	0.0270485924960066	0.00800016491002326	MET	1
BP	GO:0042326	negative regulation of phosphorylation	2025-02-07	385/18723	0.00827113322484888	0.0270994729587454	0.00801521382958048	LYN/INHBA	2
BP	GO:0045860	positive regulation of protein kinase activity	2025-02-07	386/18723	0.00831272176648631	0.0270994729587454	0.00801521382958048	NOD2/RASGRP1	2
BP	GO:0050727	regulation of inflammatory response	2025-02-07	386/18723	0.00831272176648631	0.0270994729587454	0.00801521382958048	LYN/NOD2	2
BP	GO:0051656	establishment of organelle localization	2025-02-07	390/18723	0.00848004189560149	0.0271734065003965	0.00803708116059517	LYN/RASGRP1	2
BP	GO:0002758	innate immune response-activating signal transduction	2025-01-07	23/18723	0.0085687919884686	0.0271734065003965	0.00803708116059517	LYN	1
BP	GO:0021544	subpallium development	2025-01-07	23/18723	0.0085687919884686	0.0271734065003965	0.00803708116059517	INHBA	1
BP	GO:0032740	positive regulation of interleukin-17 production	2025-01-07	23/18723	0.0085687919884686	0.0271734065003965	0.00803708116059517	NOD2	1
BP	GO:0033081	regulation of T cell differentiation in thymus	2025-01-07	23/18723	0.0085687919884686	0.0271734065003965	0.00803708116059517	RASGRP1	1
BP	GO:0035929	steroid hormone secretion	2025-01-07	23/18723	0.0085687919884686	0.0271734065003965	0.00803708116059517	INHBA	1
BP	GO:0060396	growth hormone receptor signaling pathway	2025-01-07	23/18723	0.0085687919884686	0.0271734065003965	0.00803708116059517	LYN	1
BP	GO:0001779	natural killer cell differentiation	2025-01-07	24/18723	0.00893991597007693	0.027391095923356	0.00810146718301392	RASGRP1	1
BP	GO:0001783	B cell apoptotic process	2025-01-07	24/18723	0.00893991597007693	0.027391095923356	0.00810146718301392	LYN	1
BP	GO:0002922	positive regulation of humoral immune response	2025-01-07	24/18723	0.00893991597007693	0.027391095923356	0.00810146718301392	NOD2	1
BP	GO:0033032	regulation of myeloid cell apoptotic process	2025-01-07	24/18723	0.00893991597007693	0.027391095923356	0.00810146718301392	NOD2	1
BP	GO:0038095	Fc-epsilon receptor signaling pathway	2025-01-07	24/18723	0.00893991597007693	0.027391095923356	0.00810146718301392	LYN	1
BP	GO:0045649	regulation of macrophage differentiation	2025-01-07	24/18723	0.00893991597007693	0.027391095923356	0.00810146718301392	INHBA	1
BP	GO:0050855	regulation of B cell receptor signaling pathway	2025-01-07	24/18723	0.00893991597007693	0.027391095923356	0.00810146718301392	LYN	1
BP	GO:0071378	cellular response to growth hormone stimulus	2025-01-07	24/18723	0.00893991597007693	0.027391095923356	0.00810146718301392	LYN	1
BP	GO:2001026	regulation of endothelial cell chemotaxis	2025-01-07	24/18723	0.00893991597007693	0.027391095923356	0.00810146718301392	MET	1
BP	GO:0036315	cellular response to sterol	2025-01-07	25/18723	0.00931092086810437	0.0278985312775921	0.00825155138852902	INHBA	1
BP	GO:0061436	establishment of skin barrier	2025-01-07	25/18723	0.00931092086810437	0.0278985312775921	0.00825155138852902	MET	1
BP	GO:0070423	nucleotide-binding oligomerization domain containing signaling pathway	2025-01-07	25/18723	0.00931092086810437	0.0278985312775921	0.00825155138852902	NOD2	1
BP	GO:0090330	regulation of platelet aggregation	2025-01-07	25/18723	0.00931092086810437	0.0278985312775921	0.00825155138852902	LYN	1
BP	GO:0098581	detection of external biotic stimulus	2025-01-07	25/18723	0.00931092086810437	0.0278985312775921	0.00825155138852902	NOD2	1
BP	GO:1902993	positive regulation of amyloid precursor protein catabolic process	2025-01-07	25/18723	0.00931092086810437	0.0278985312775921	0.00825155138852902	LYN	1
BP	GO:0043434	response to peptide hormone	2025-02-07	414/18723	0.00951623619531283	0.0282511980542699	0.00835585967636784	LYN/CYBB	2
BP	GO:0002710	negative regulation of T cell mediated immunity	2025-01-07	26/18723	0.00968180671439389	0.0282511980542699	0.00835585967636784	NOD2	1
BP	GO:0035872	nucleotide-binding domain, leucine rich repeat containing receptor signaling pathway	2025-01-07	26/18723	0.00968180671439389	0.0282511980542699	0.00835585967636784	NOD2	1
BP	GO:0045954	positive regulation of natural killer cell mediated cytotoxicity	2025-01-07	26/18723	0.00968180671439389	0.0282511980542699	0.00835585967636784	RASGRP1	1
BP	GO:1900017	positive regulation of cytokine production involved in inflammatory response	2025-01-07	26/18723	0.00968180671439389	0.0282511980542699	0.00835585967636784	NOD2	1
BP	GO:2000108	positive regulation of leukocyte apoptotic process	2025-01-07	26/18723	0.00968180671439389	0.0282511980542699	0.00835585967636784	LYN	1
BP	GO:0032102	negative regulation of response to external stimulus	2025-02-07	420/18723	0.00978387222060117	0.0282511980542699	0.00835585967636784	LYN/NOD2	2
BP	GO:0042060	wound healing	2025-02-07	422/18723	0.00987384278335359	0.0282511980542699	0.00835585967636784	LYN/PLAUR	2
BP	GO:0002227	innate immune response in mucosa	2025-01-07	27/18723	0.0100525735407831	0.0282511980542699	0.00835585967636784	NOD2	1
BP	GO:0002433	immune response-regulating cell surface receptor signaling pathway involved in phagocytosis	2025-01-07	27/18723	0.0100525735407831	0.0282511980542699	0.00835585967636784	LYN	1
BP	GO:0032703	negative regulation of interleukin-2 production	2025-01-07	27/18723	0.0100525735407831	0.0282511980542699	0.00835585967636784	NOD2	1
BP	GO:0033561	regulation of water loss via skin	2025-01-07	27/18723	0.0100525735407831	0.0282511980542699	0.00835585967636784	MET	1
BP	GO:0034143	regulation of toll-like receptor 4 signaling pathway	2025-01-07	27/18723	0.0100525735407831	0.0282511980542699	0.00835585967636784	LYN	1
BP	GO:0034698	response to gonadotropin	2025-01-07	27/18723	0.0100525735407831	0.0282511980542699	0.00835585967636784	INHBA	1
BP	GO:0038096	Fc-gamma receptor signaling pathway involved in phagocytosis	2025-01-07	27/18723	0.0100525735407831	0.0282511980542699	0.00835585967636784	LYN	1
BP	GO:1902883	negative regulation of response to oxidative stress	2025-01-07	27/18723	0.0100525735407831	0.0282511980542699	0.00835585967636784	MET	1
BP	GO:1902914	regulation of protein polyubiquitination	2025-01-07	27/18723	0.0100525735407831	0.0282511980542699	0.00835585967636784	NOD2	1
BP	GO:1903205	regulation of hydrogen peroxide-induced cell death	2025-01-07	27/18723	0.0100525735407831	0.0282511980542699	0.00835585967636784	MET	1
BP	GO:0052548	regulation of endopeptidase activity	2025-02-07	432/18723	0.0103293646825773	0.0287963573693832	0.00851710150156765	LYN/PLAUR	2
BP	GO:0002507	tolerance induction	2025-01-07	28/18723	0.0104232213791019	0.0287963573693832	0.00851710150156765	LYN	1
BP	GO:0038094	Fc-gamma receptor signaling pathway	2025-01-07	28/18723	0.0104232213791019	0.0287963573693832	0.00851710150156765	LYN	1
BP	GO:0090200	positive regulation of release of cytochrome c from mitochondria	2025-01-07	28/18723	0.0104232213791019	0.0287963573693832	0.00851710150156765	PLAUR	1
BP	GO:1990776	response to angiotensin	2025-01-07	28/18723	0.0104232213791019	0.0287963573693832	0.00851710150156765	CYBB	1
BP	GO:0045936	negative regulation of phosphate metabolic process	2025-02-07	441/18723	0.0107473795446041	0.0294225746722805	0.00870231785592798	LYN/INHBA	2
BP	GO:0033028	myeloid cell apoptotic process	2025-01-07	29/18723	0.0107937502611747	0.0294225746722805	0.00870231785592798	NOD2	1
BP	GO:0090025	regulation of monocyte chemotaxis	2025-01-07	29/18723	0.0107937502611747	0.0294225746722805	0.00870231785592798	LYN	1
BP	GO:0010563	negative regulation of phosphorus metabolic process	2025-02-07	442/18723	0.0107942942662722	0.0294225746722805	0.00870231785592798	LYN/INHBA	2
BP	GO:0010669	epithelial structure maintenance	2025-01-07	30/18723	0.0111641602188173	0.0301284456236294	0.00891109337786391	NOD2	1
BP	GO:0043304	regulation of mast cell degranulation	2025-01-07	30/18723	0.0111641602188173	0.0301284456236294	0.00891109337786391	LYN	1
BP	GO:0045577	regulation of B cell differentiation	2025-01-07	30/18723	0.0111641602188173	0.0301284456236294	0.00891109337786391	INHBA	1
BP	GO:0001782	B cell homeostasis	2025-01-07	31/18723	0.0115344512838401	0.0305213564815899	0.00902730466165204	LYN	1
BP	GO:0002717	positive regulation of natural killer cell mediated immunity	2025-01-07	31/18723	0.0115344512838401	0.0305213564815899	0.00902730466165204	RASGRP1	1
BP	GO:0002828	regulation of type 2 immune response	2025-01-07	31/18723	0.0115344512838401	0.0305213564815899	0.00902730466165204	NOD2	1
BP	GO:0033006	regulation of mast cell activation involved in immune response	2025-01-07	31/18723	0.0115344512838401	0.0305213564815899	0.00902730466165204	LYN	1
BP	GO:0036474	cell death in response to hydrogen peroxide	2025-01-07	31/18723	0.0115344512838401	0.0305213564815899	0.00902730466165204	MET	1
BP	GO:0070723	response to cholesterol	2025-01-07	31/18723	0.0115344512838401	0.0305213564815899	0.00902730466165204	INHBA	1
BP	GO:0052547	regulation of peptidase activity	2025-02-07	461/18723	0.011703380112182	0.0308681384835869	0.00912987240909447	LYN/PLAUR	2
BP	GO:0023061	signal release	2025-02-07	463/18723	0.0118010218520583	0.0309976617979461	0.00916818153274737	LYN/INHBA	2
BP	GO:0035767	endothelial cell chemotaxis	2025-01-07	32/18723	0.0119046234880456	0.0309976617979461	0.00916818153274737	MET	1
BP	GO:0051497	negative regulation of stress fiber assembly	2025-01-07	32/18723	0.0119046234880456	0.0309976617979461	0.00916818153274737	MET	1
BP	GO:0090022	regulation of neutrophil chemotaxis	2025-01-07	32/18723	0.0119046234880456	0.0309976617979461	0.00916818153274737	NOD2	1
BP	GO:0002764	immune response-regulating signaling pathway	2025-02-07	468/18723	0.0120467415928504	0.0312678165546914	0.00924808523219157	LYN/NOD2	2
BP	GO:0002431	Fc receptor mediated stimulatory signaling pathway	2025-01-07	33/18723	0.0122746768632308	0.0313600678480662	0.0092753704064671	LYN	1
BP	GO:0003382	epithelial cell morphogenesis	2025-01-07	33/18723	0.0122746768632308	0.0313600678480662	0.0092753704064671	MET	1
BP	GO:0031116	positive regulation of microtubule polymerization	2025-01-07	33/18723	0.0122746768632308	0.0313600678480662	0.0092753704064671	MET	1
BP	GO:0045648	positive regulation of erythrocyte differentiation	2025-01-07	33/18723	0.0122746768632308	0.0313600678480662	0.0092753704064671	INHBA	1
BP	GO:0048333	mesodermal cell differentiation	2025-01-07	33/18723	0.0122746768632308	0.0313600678480662	0.0092753704064671	INHBA	1
BP	GO:0031667	response to nutrient levels	2025-02-07	474/18723	0.0123446435934115	0.0314402641519699	0.00929909007530011	CYBB/NOD2	2
BP	GO:0043410	positive regulation of MAPK cascade	2025-02-07	480/18723	0.0126458489287108	0.0321070619218047	0.00949630891842851	NOD2/RASGRP1	2
BP	GO:0032232	negative regulation of actin filament bundle assembly	2025-01-07	35/18723	0.0130144272536898	0.0328382607175146	0.00971257565942634	MET	1
BP	GO:0032814	regulation of natural killer cell activation	2025-01-07	35/18723	0.0130144272536898	0.0328382607175146	0.00971257565942634	RASGRP1	1
BP	GO:0034765	regulation of ion transmembrane transport	2025-02-07	491/18723	0.0132065989873909	0.0330547313060787	0.00977660118707398	LYN/CYBB	2
BP	GO:0036314	response to sterol	2025-01-07	36/18723	0.0133841243325227	0.0330547313060787	0.00977660118707398	INHBA	1
BP	GO:0042092	type 2 immune response	2025-01-07	36/18723	0.0133841243325227	0.0330547313060787	0.00977660118707398	NOD2	1
BP	GO:0044060	regulation of endocrine process	2025-01-07	36/18723	0.0133841243325227	0.0330547313060787	0.00977660118707398	INHBA	1
BP	GO:0045742	positive regulation of epidermal growth factor receptor signaling pathway	2025-01-07	36/18723	0.0133841243325227	0.0330547313060787	0.00977660118707398	PLAUR	1
BP	GO:0051385	response to mineralocorticoid	2025-01-07	36/18723	0.0133841243325227	0.0330547313060787	0.00977660118707398	CYBB	1
BP	GO:0060251	regulation of glial cell proliferation	2025-01-07	36/18723	0.0133841243325227	0.0330547313060787	0.00977660118707398	LYN	1
BP	GO:0031112	positive regulation of microtubule polymerization or depolymerization	2025-01-07	37/18723	0.0137537027094518	0.0336614645891987	0.00995605475095449	MET	1
BP	GO:0045730	respiratory burst	2025-01-07	37/18723	0.0137537027094518	0.0336614645891987	0.00995605475095449	CYBB	1
BP	GO:0060416	response to growth hormone	2025-01-07	37/18723	0.0137537027094518	0.0336614645891987	0.00995605475095449	LYN	1
BP	GO:0002385	mucosal immune response	2025-01-07	38/18723	0.0141231624162391	0.0341554224606376	0.0101021527200336	NOD2	1
BP	GO:0009595	detection of biotic stimulus	2025-01-07	38/18723	0.0141231624162391	0.0341554224606376	0.0101021527200336	NOD2	1
BP	GO:1901031	regulation of response to reactive oxygen species	2025-01-07	38/18723	0.0141231624162391	0.0341554224606376	0.0101021527200336	MET	1
BP	GO:1901186	positive regulation of ERBB signaling pathway	2025-01-07	38/18723	0.0141231624162391	0.0341554224606376	0.0101021527200336	PLAUR	1
BP	GO:0002714	positive regulation of B cell mediated immunity	2025-01-07	40/18723	0.0148617259464056	0.0354161013050308	0.0104750238280298	NOD2	1
BP	GO:0002891	positive regulation of immunoglobulin mediated immune response	2025-01-07	40/18723	0.0148617259464056	0.0354161013050308	0.0104750238280298	NOD2	1
BP	GO:0010543	regulation of platelet activation	2025-01-07	40/18723	0.0148617259464056	0.0354161013050308	0.0104750238280298	LYN	1
BP	GO:0071276	cellular response to cadmium ion	2025-01-07	40/18723	0.0148617259464056	0.0354161013050308	0.0104750238280298	CYBB	1
BP	GO:0071526	semaphorin-plexin signaling pathway	2025-01-07	40/18723	0.0148617259464056	0.0354161013050308	0.0104750238280298	MET	1
BP	GO:0002251	organ or tissue specific immune response	2025-01-07	41/18723	0.0152308298332746	0.0358760876130602	0.0106110740243988	NOD2	1
BP	GO:0032733	positive regulation of interleukin-10 production	2025-01-07	41/18723	0.0152308298332746	0.0358760876130602	0.0106110740243988	NOD2	1
BP	GO:0032735	positive regulation of interleukin-12 production	2025-01-07	41/18723	0.0152308298332746	0.0358760876130602	0.0106110740243988	NOD2	1
BP	GO:1902622	regulation of neutrophil migration	2025-01-07	41/18723	0.0152308298332746	0.0358760876130602	0.0106110740243988	NOD2	1
BP	GO:0014003	oligodendrocyte development	2025-01-07	42/18723	0.0155998151769833	0.0364293678201758	0.010774717766639	LYN	1
BP	GO:0021879	forebrain neuron differentiation	2025-01-07	42/18723	0.0155998151769833	0.0364293678201758	0.010774717766639	INHBA	1
BP	GO:0033003	regulation of mast cell activation	2025-01-07	42/18723	0.0155998151769833	0.0364293678201758	0.010774717766639	LYN	1
BP	GO:0034142	toll-like receptor 4 signaling pathway	2025-01-07	43/18723	0.0159686820092602	0.0369729427203041	0.0109354909692601	LYN	1
BP	GO:0140353	lipid export from cell	2025-01-07	43/18723	0.0159686820092602	0.0369729427203041	0.0109354909692601	INHBA	1
BP	GO:2001239	regulation of extrinsic apoptotic signaling pathway in absence of ligand	2025-01-07	43/18723	0.0159686820092602	0.0369729427203041	0.0109354909692601	INHBA	1
BP	GO:0031295	T cell costimulation	2025-01-07	44/18723	0.016337430361826	0.0372969348596308	0.0110313181567394	LYN	1
BP	GO:0032620	interleukin-17 production	2025-01-07	44/18723	0.016337430361826	0.0372969348596308	0.0110313181567394	NOD2	1
BP	GO:0032660	regulation of interleukin-17 production	2025-01-07	44/18723	0.016337430361826	0.0372969348596308	0.0110313181567394	NOD2	1
BP	GO:0042269	regulation of natural killer cell mediated cytotoxicity	2025-01-07	44/18723	0.016337430361826	0.0372969348596308	0.0110313181567394	RASGRP1	1
BP	GO:0042554	superoxide anion generation	2025-01-07	44/18723	0.016337430361826	0.0372969348596308	0.0110313181567394	CYBB	1
BP	GO:0002920	regulation of humoral immune response	2025-01-07	45/18723	0.0167060602663963	0.0378206642142028	0.0111862216403648	NOD2	1
BP	GO:0022602	ovulation cycle process	2025-01-07	45/18723	0.0167060602663963	0.0378206642142028	0.0111862216403648	INHBA	1
BP	GO:0035987	endodermal cell differentiation	2025-01-07	45/18723	0.0167060602663963	0.0378206642142028	0.0111862216403648	INHBA	1
BP	GO:0031294	lymphocyte costimulation	2025-01-07	46/18723	0.0170745717546787	0.0382301537913824	0.0113073364135958	LYN	1
BP	GO:0032924	activin receptor signaling pathway	2025-01-07	46/18723	0.0170745717546787	0.0382301537913824	0.0113073364135958	INHBA	1
BP	GO:0043300	regulation of leukocyte degranulation	2025-01-07	46/18723	0.0170745717546787	0.0382301537913824	0.0113073364135958	LYN	1
BP	GO:2000107	negative regulation of leukocyte apoptotic process	2025-01-07	46/18723	0.0170745717546787	0.0382301537913824	0.0113073364135958	NOD2	1
BP	GO:0045747	positive regulation of Notch signaling pathway	2025-01-07	47/18723	0.0174429648583739	0.0387357393993863	0.0114568735194827	NOD2	1
BP	GO:0047496	vesicle transport along microtubule	2025-01-07	47/18723	0.0174429648583739	0.0387357393993863	0.0114568735194827	RASGRP1	1
BP	GO:0097028	dendritic cell differentiation	2025-01-07	47/18723	0.0174429648583739	0.0387357393993863	0.0114568735194827	LYN	1
BP	GO:0002715	regulation of natural killer cell mediated immunity	2025-01-07	48/18723	0.0178112396091766	0.0391271166616683	0.0115726312115235	RASGRP1	1
BP	GO:0033628	regulation of cell adhesion mediated by integrin	2025-01-07	48/18723	0.0178112396091766	0.0391271166616683	0.0115726312115235	LYN	1
BP	GO:0090199	regulation of release of cytochrome c from mitochondria	2025-01-07	48/18723	0.0178112396091766	0.0391271166616683	0.0115726312115235	PLAUR	1
BP	GO:2001238	positive regulation of extrinsic apoptotic signaling pathway	2025-01-07	48/18723	0.0178112396091766	0.0391271166616683	0.0115726312115235	INHBA	1
BP	GO:0010862	positive regulation of pathway-restricted SMAD protein phosphorylation	2025-01-07	49/18723	0.0181793960387741	0.0394048079031938	0.0116547639778255	INHBA	1
BP	GO:0030225	macrophage differentiation	2025-01-07	49/18723	0.0181793960387741	0.0394048079031938	0.0116547639778255	INHBA	1
BP	GO:0043330	response to exogenous dsRNA	2025-01-07	49/18723	0.0181793960387741	0.0394048079031938	0.0116547639778255	NOD2	1
BP	GO:0046580	negative regulation of Ras protein signal transduction	2025-01-07	49/18723	0.0181793960387741	0.0394048079031938	0.0116547639778255	MET	1
BP	GO:0060986	endocrine hormone secretion	2025-01-07	49/18723	0.0181793960387741	0.0394048079031938	0.0116547639778255	INHBA	1
BP	GO:0038093	Fc receptor signaling pathway	2025-01-07	50/18723	0.0185474341788475	0.040095912084246	0.0118591719306326	LYN	1
BP	GO:0014009	glial cell proliferation	2025-01-07	51/18723	0.0189153540610703	0.0404619778471713	0.0119674432379751	LYN	1
BP	GO:0021872	forebrain generation of neurons	2025-01-07	51/18723	0.0189153540610703	0.0404619778471713	0.0119674432379751	INHBA	1
BP	GO:0048013	ephrin receptor signaling pathway	2025-01-07	51/18723	0.0189153540610703	0.0404619778471713	0.0119674432379751	LYN	1
BP	GO:0071622	regulation of granulocyte chemotaxis	2025-01-07	51/18723	0.0189153540610703	0.0404619778471713	0.0119674432379751	NOD2	1
BP	GO:0002218	activation of innate immune response	2025-01-07	52/18723	0.01928315571711	0.0411407641608499	0.0121682079339162	LYN	1
BP	GO:0001541	ovarian follicle development	2025-01-07	53/18723	0.0196508391786272	0.0414907614781896	0.0122717266754994	INHBA	1
BP	GO:0002707	negative regulation of lymphocyte mediated immunity	2025-01-07	53/18723	0.0196508391786272	0.0414907614781896	0.0122717266754994	NOD2	1
BP	GO:0045744	negative regulation of G protein-coupled receptor signaling pathway	2025-01-07	53/18723	0.0196508391786272	0.0414907614781896	0.0122717266754994	MET	1
BP	GO:1903202	negative regulation of oxidative stress-induced cell death	2025-01-07	53/18723	0.0196508391786272	0.0414907614781896	0.0122717266754994	MET	1
BP	GO:0001706	endoderm formation	2025-01-07	54/18723	0.0200184044772743	0.0418333324332784	0.0123730489211763	INHBA	1
BP	GO:0002823	negative regulation of adaptive immune response based on somatic recombination of immune receptors built from immunoglobulin superfamily domains	2025-01-07	54/18723	0.0200184044772743	0.0418333324332784	0.0123730489211763	NOD2	1
BP	GO:0070228	regulation of lymphocyte apoptotic process	2025-01-07	54/18723	0.0200184044772743	0.0418333324332784	0.0123730489211763	LYN	1
BP	GO:2000179	positive regulation of neural precursor cell proliferation	2025-01-07	54/18723	0.0200184044772743	0.0418333324332784	0.0123730489211763	LYN	1
BP	GO:0031113	regulation of microtubule polymerization	2025-01-07	55/18723	0.0203858516446993	0.0421687032752029	0.0124722415886619	MET	1
BP	GO:0043331	response to dsRNA	2025-01-07	55/18723	0.0203858516446993	0.0421687032752029	0.0124722415886619	NOD2	1
BP	GO:0045620	negative regulation of lymphocyte differentiation	2025-01-07	55/18723	0.0203858516446993	0.0421687032752029	0.0124722415886619	INHBA	1
BP	GO:1902991	regulation of amyloid precursor protein catabolic process	2025-01-07	55/18723	0.0203858516446993	0.0421687032752029	0.0124722415886619	LYN	1
BP	GO:0001912	positive regulation of leukocyte mediated cytotoxicity	2025-01-07	56/18723	0.0207531807125422	0.0423905821571977	0.0125378667277989	RASGRP1	1
BP	GO:0002886	regulation of myeloid leukocyte mediated immunity	2025-01-07	56/18723	0.0207531807125422	0.0423905821571977	0.0125378667277989	LYN	1
BP	GO:0043388	positive regulation of DNA binding	2025-01-07	56/18723	0.0207531807125422	0.0423905821571977	0.0125378667277989	PLAUR	1
BP	GO:0051058	negative regulation of small GTPase mediated signal transduction	2025-01-07	56/18723	0.0207531807125422	0.0423905821571977	0.0125378667277989	MET	1
BP	GO:0070534	protein K63-linked ubiquitination	2025-01-07	56/18723	0.0207531807125422	0.0423905821571977	0.0125378667277989	NOD2	1
BP	GO:0050891	multicellular organismal water homeostasis	2025-01-07	57/18723	0.0211203917124356	0.0430327981140876	0.012727815005652	MET	1
BP	GO:0001836	release of cytochrome c from mitochondria	2025-01-07	59/18723	0.0218544596348743	0.0440875856495608	0.0130397896205998	PLAUR	1
BP	GO:0002820	negative regulation of adaptive immune response	2025-01-07	59/18723	0.0218544596348743	0.0440875856495608	0.0130397896205998	NOD2	1
BP	GO:0043407	negative regulation of MAP kinase activity	2025-01-07	59/18723	0.0218544596348743	0.0440875856495608	0.0130397896205998	LYN	1
BP	GO:0051353	positive regulation of oxidoreductase activity	2025-01-07	59/18723	0.0218544596348743	0.0440875856495608	0.0130397896205998	NOD2	1
BP	GO:0002712	regulation of B cell mediated immunity	2025-01-07	60/18723	0.0222213166206523	0.0442796406988548	0.0130965937617536	NOD2	1
BP	GO:0002753	cytoplasmic pattern recognition receptor signaling pathway	2025-01-07	60/18723	0.0222213166206523	0.0442796406988548	0.0130965937617536	NOD2	1
BP	GO:0002889	regulation of immunoglobulin mediated immune response	2025-01-07	60/18723	0.0222213166206523	0.0442796406988548	0.0130965937617536	NOD2	1
BP	GO:0019731	antibacterial humoral response	2025-01-07	60/18723	0.0222213166206523	0.0442796406988548	0.0130965937617536	NOD2	1
BP	GO:0031663	lipopolysaccharide-mediated signaling pathway	2025-01-07	60/18723	0.0222213166206523	0.0442796406988548	0.0130965937617536	LYN	1
BP	GO:0002260	lymphocyte homeostasis	2025-01-07	62/18723	0.0229546767993551	0.0446493116741633	0.0132059313831235	LYN	1
BP	GO:0032613	interleukin-10 production	2025-01-07	62/18723	0.0229546767993551	0.0446493116741633	0.0132059313831235	NOD2	1
BP	GO:0032615	interleukin-12 production	2025-01-07	62/18723	0.0229546767993551	0.0446493116741633	0.0132059313831235	NOD2	1
BP	GO:0032623	interleukin-2 production	2025-01-07	62/18723	0.0229546767993551	0.0446493116741633	0.0132059313831235	NOD2	1
BP	GO:0032653	regulation of interleukin-10 production	2025-01-07	62/18723	0.0229546767993551	0.0446493116741633	0.0132059313831235	NOD2	1
BP	GO:0032655	regulation of interleukin-12 production	2025-01-07	62/18723	0.0229546767993551	0.0446493116741633	0.0132059313831235	NOD2	1
BP	GO:0032663	regulation of interleukin-2 production	2025-01-07	62/18723	0.0229546767993551	0.0446493116741633	0.0132059313831235	NOD2	1
BP	GO:0032731	positive regulation of interleukin-1 beta production	2025-01-07	62/18723	0.0229546767993551	0.0446493116741633	0.0132059313831235	NOD2	1
BP	GO:0032757	positive regulation of interleukin-8 production	2025-01-07	62/18723	0.0229546767993551	0.0446493116741633	0.0132059313831235	NOD2	1
BP	GO:0060393	regulation of pathway-restricted SMAD protein phosphorylation	2025-01-07	62/18723	0.0229546767993551	0.0446493116741633	0.0132059313831235	INHBA	1
BP	GO:0002704	negative regulation of leukocyte mediated immunity	2025-01-07	63/18723	0.0233211800554725	0.0449332428964777	0.0132899097491681	NOD2	1
BP	GO:0016239	positive regulation of macroautophagy	2025-01-07	63/18723	0.0233211800554725	0.0449332428964777	0.0132899097491681	NOD2	1
BP	GO:0031343	positive regulation of cell killing	2025-01-07	63/18723	0.0233211800554725	0.0449332428964777	0.0132899097491681	RASGRP1	1
BP	GO:0050854	regulation of antigen receptor-mediated signaling pathway	2025-01-07	63/18723	0.0233211800554725	0.0449332428964777	0.0132899097491681	LYN	1
BP	GO:0001885	endothelial cell development	2025-01-07	64/18723	0.0236875654648835	0.045105994985701	0.0133410046518896	MET	1
BP	GO:0030104	water homeostasis	2025-01-07	64/18723	0.0236875654648835	0.045105994985701	0.0133410046518896	MET	1
BP	GO:0030888	regulation of B cell proliferation	2025-01-07	64/18723	0.0236875654648835	0.045105994985701	0.0133410046518896	LYN	1
BP	GO:0046579	positive regulation of Ras protein signal transduction	2025-01-07	64/18723	0.0236875654648835	0.045105994985701	0.0133410046518896	RASGRP1	1
BP	GO:0046888	negative regulation of hormone secretion	2025-01-07	64/18723	0.0236875654648835	0.045105994985701	0.0133410046518896	INHBA	1
BP	GO:0002720	positive regulation of cytokine production involved in immune response	2025-01-07	65/18723	0.0240538330591675	0.0453793378315313	0.0134218512927616	NOD2	1
BP	GO:0038034	signal transduction in absence of ligand	2025-01-07	65/18723	0.0240538330591675	0.0453793378315313	0.0134218512927616	INHBA	1
BP	GO:0060389	pathway-restricted SMAD protein phosphorylation	2025-01-07	65/18723	0.0240538330591675	0.0453793378315313	0.0134218512927616	INHBA	1
BP	GO:0097192	extrinsic apoptotic signaling pathway in absence of ligand	2025-01-07	65/18723	0.0240538330591675	0.0453793378315313	0.0134218512927616	INHBA	1
BP	GO:0014015	positive regulation of gliogenesis	2025-01-07	66/18723	0.0244199828698967	0.0456474450434995	0.0135011493896821	LYN	1
BP	GO:0050766	positive regulation of phagocytosis	2025-01-07	66/18723	0.0244199828698967	0.0456474450434995	0.0135011493896821	NOD2	1
BP	GO:0050918	positive chemotaxis	2025-01-07	66/18723	0.0244199828698967	0.0456474450434995	0.0135011493896821	MET	1
BP	GO:0071300	cellular response to retinoic acid	2025-01-07	66/18723	0.0244199828698967	0.0456474450434995	0.0135011493896821	LYN	1
BP	GO:0070527	platelet aggregation	2025-01-07	67/18723	0.0247860149286367	0.0462256342490594	0.0136721604688855	LYN	1
BP	GO:0042267	natural killer cell mediated cytotoxicity	2025-01-07	68/18723	0.0251519292669461	0.0462727366874968	0.0136860919618169	RASGRP1	1
BP	GO:0042531	positive regulation of tyrosine phosphorylation of STAT protein	2025-01-07	68/18723	0.0251519292669461	0.0462727366874968	0.0136860919618169	LYN	1
BP	GO:0042698	ovulation cycle	2025-01-07	68/18723	0.0251519292669461	0.0462727366874968	0.0136860919618169	INHBA	1
BP	GO:0042987	amyloid precursor protein catabolic process	2025-01-07	68/18723	0.0251519292669461	0.0462727366874968	0.0136860919618169	LYN	1
BP	GO:0046686	response to cadmium ion	2025-01-07	68/18723	0.0251519292669461	0.0462727366874968	0.0136860919618169	CYBB	1
BP	GO:0061912	selective autophagy	2025-01-07	68/18723	0.0251519292669461	0.0462727366874968	0.0136860919618169	NOD2	1
BP	GO:0034605	cellular response to heat	2025-01-07	69/18723	0.0255177259163768	0.0467347115097687	0.0138227303012425	LYN	1
BP	GO:1901224	positive regulation of NIK/NF-kappaB signaling	2025-01-07	69/18723	0.0255177259163768	0.0467347115097687	0.0138227303012425	NOD2	1
BP	GO:0002548	monocyte chemotaxis	2025-01-07	70/18723	0.0258834049084743	0.0472981502251268	0.0139893786264824	LYN	1
BP	GO:0002228	natural killer cell mediated immunity	2025-01-07	71/18723	0.0262489662747768	0.0475674214652524	0.0140690210081276	RASGRP1	1
BP	GO:0032722	positive regulation of chemokine production	2025-01-07	71/18723	0.0262489662747768	0.0475674214652524	0.0140690210081276	NOD2	1
BP	GO:0071230	cellular response to amino acid stimulus	2025-01-07	71/18723	0.0262489662747768	0.0475674214652524	0.0140690210081276	CYBB	1
BP	GO:0001707	mesoderm formation	2025-01-07	72/18723	0.0266144100468161	0.0475674214652524	0.0140690210081276	INHBA	1
BP	GO:0002534	cytokine production involved in inflammatory response	2025-01-07	72/18723	0.0266144100468161	0.0475674214652524	0.0140690210081276	NOD2	1
BP	GO:0032729	positive regulation of interferon-gamma production	2025-01-07	72/18723	0.0266144100468161	0.0475674214652524	0.0140690210081276	RASGRP1	1
BP	GO:0033627	cell adhesion mediated by integrin	2025-01-07	72/18723	0.0266144100468161	0.0475674214652524	0.0140690210081276	LYN	1
BP	GO:0051057	positive regulation of small GTPase mediated signal transduction	2025-01-07	72/18723	0.0266144100468161	0.0475674214652524	0.0140690210081276	RASGRP1	1
BP	GO:0070227	lymphocyte apoptotic process	2025-01-07	72/18723	0.0266144100468161	0.0475674214652524	0.0140690210081276	LYN	1
BP	GO:1900015	regulation of cytokine production involved in inflammatory response	2025-01-07	72/18723	0.0266144100468161	0.0475674214652524	0.0140690210081276	NOD2	1
BP	GO:0032732	positive regulation of interleukin-1 production	2025-01-07	73/18723	0.0269797362561173	0.0479051961846091	0.0141689246706819	NOD2	1
BP	GO:0042058	regulation of epidermal growth factor receptor signaling pathway	2025-01-07	73/18723	0.0269797362561173	0.0479051961846091	0.0141689246706819	PLAUR	1
BP	GO:0099518	vesicle cytoskeletal trafficking	2025-01-07	73/18723	0.0269797362561173	0.0479051961846091	0.0141689246706819	RASGRP1	1
BP	GO:0006801	superoxide metabolic process	2025-01-07	74/18723	0.027344944934198	0.0481341903269361	0.0142366542910796	CYBB	1
BP	GO:0010822	positive regulation of mitochondrion organization	2025-01-07	74/18723	0.027344944934198	0.0481341903269361	0.0142366542910796	PLAUR	1
BP	GO:0048332	mesoderm morphogenesis	2025-01-07	74/18723	0.027344944934198	0.0481341903269361	0.0142366542910796	INHBA	1
BP	GO:1903201	regulation of oxidative stress-induced cell death	2025-01-07	74/18723	0.027344944934198	0.0481341903269361	0.0142366542910796	MET	1
BP	GO:0033077	T cell differentiation in thymus	2025-01-07	75/18723	0.0277100361125699	0.0486717229132425	0.0143956403579367	RASGRP1	1
BP	GO:0032720	negative regulation of tumor necrosis factor production	2025-01-07	76/18723	0.0280750098227377	0.0491011437886936	0.0145226502132526	NOD2	1
BP	GO:0140029	exocytic process	2025-01-07	76/18723	0.0280750098227377	0.0491011437886936	0.0145226502132526	LYN	1
BP	GO:0007492	endoderm development	2025-01-07	77/18723	0.0284398660961994	0.049526689889749	0.0146485140261576	INHBA	1
BP	GO:0031016	pancreas development	2025-01-07	77/18723	0.0284398660961994	0.049526689889749	0.0146485140261576	MET	1
BP	GO:0043154	negative regulation of cysteine-type endopeptidase activity involved in apoptotic process	2025-01-07	78/18723	0.0288046049644463	0.0498423631550397	0.0147418807394305	PLAUR	1
BP	GO:0070373	negative regulation of ERK1 and ERK2 cascade	2025-01-07	78/18723	0.0288046049644463	0.0498423631550397	0.0147418807394305	LYN	1
BP	GO:1903556	negative regulation of tumor necrosis factor superfamily cytokine production	2025-01-07	78/18723	0.0288046049644463	0.0498423631550397	0.0147418807394305	NOD2	1
BP	GO:0051279	regulation of release of sequestered calcium ion into cytosol	2025-01-07	79/18723	0.0291692264589622	0.0501538387427305	0.0148340059051796	LYN	1
BP	GO:0061844	antimicrobial humoral immune response mediated by antimicrobial peptide	2025-01-07	79/18723	0.0291692264589622	0.0501538387427305	0.0148340059051796	NOD2	1
BP	GO:1901184	regulation of ERBB signaling pathway	2025-01-07	79/18723	0.0291692264589622	0.0501538387427305	0.0148340059051796	PLAUR	1
BP	GO:0071229	cellular response to acid chemical	2025-01-07	80/18723	0.0295337306112249	0.0506736641013648	0.0149877547035357	CYBB	1
BP	GO:0001942	hair follicle development	2025-01-07	81/18723	0.0298981174527057	0.0510837855848115	0.0151090563757466	INHBA	1
BP	GO:2000243	positive regulation of reproductive process	2025-01-07	81/18723	0.0298981174527057	0.0510837855848115	0.0151090563757466	INHBA	1
BP	GO:0001910	regulation of leukocyte mediated cytotoxicity	2025-01-07	82/18723	0.0302623870148677	0.0514902827079691	0.015229286070552	RASGRP1	1
BP	GO:0060395	SMAD protein signal transduction	2025-01-07	82/18723	0.0302623870148677	0.0514902827079691	0.015229286070552	INHBA	1
BP	GO:0046785	microtubule polymerization	2025-01-07	83/18723	0.0306265393291695	0.0516783220564661	0.0152849024874792	MET	1
BP	GO:0048678	response to axon injury	2025-01-07	83/18723	0.0306265393291695	0.0516783220564661	0.0152849024874792	LYN	1
BP	GO:0050672	negative regulation of lymphocyte proliferation	2025-01-07	83/18723	0.0306265393291695	0.0516783220564661	0.0152849024874792	LYN	1
BP	GO:0050886	endocrine process	2025-01-07	83/18723	0.0306265393291695	0.0516783220564661	0.0152849024874792	INHBA	1
BP	GO:0022404	molting cycle process	2025-01-07	84/18723	0.0309905744270609	0.0519388440184731	0.0153619570942594	INHBA	1
BP	GO:0022405	hair cycle process	2025-01-07	84/18723	0.0309905744270609	0.0519388440184731	0.0153619570942594	INHBA	1
BP	GO:0032945	negative regulation of mononuclear cell proliferation	2025-01-07	84/18723	0.0309905744270609	0.0519388440184731	0.0153619570942594	LYN	1
BP	GO:0002709	regulation of T cell mediated immunity	2025-01-07	85/18723	0.0313544923399862	0.0519388440184731	0.0153619570942594	NOD2	1
BP	GO:0010507	negative regulation of autophagy	2025-01-07	85/18723	0.0313544923399862	0.0519388440184731	0.0153619570942594	MET	1
BP	GO:0042509	regulation of tyrosine phosphorylation of STAT protein	2025-01-07	85/18723	0.0313544923399862	0.0519388440184731	0.0153619570942594	LYN	1
BP	GO:0060021	roof of mouth development	2025-01-07	85/18723	0.0313544923399862	0.0519388440184731	0.0153619570942594	INHBA	1
BP	GO:0072384	organelle transport along microtubule	2025-01-07	85/18723	0.0313544923399862	0.0519388440184731	0.0153619570942594	RASGRP1	1
BP	GO:0098773	skin epidermis development	2025-01-07	85/18723	0.0313544923399862	0.0519388440184731	0.0153619570942594	INHBA	1
BP	GO:0035023	regulation of Rho protein signal transduction	2025-01-07	86/18723	0.0317182930993818	0.0523287629068748	0.0154772834429116	MET	1
BP	GO:2000117	negative regulation of cysteine-type endopeptidase activity	2025-01-07	86/18723	0.0317182930993818	0.0523287629068748	0.0154772834429116	PLAUR	1
BP	GO:0001776	leukocyte homeostasis	2025-01-07	87/18723	0.0320819767366787	0.0527153448395023	0.0155916228198205	LYN	1
BP	GO:2000177	regulation of neural precursor cell proliferation	2025-01-07	87/18723	0.0320819767366787	0.0527153448395023	0.0155916228198205	LYN	1
BP	GO:0007260	tyrosine phosphorylation of STAT protein	2025-01-07	88/18723	0.0324455432833005	0.0529922199917634	0.0156735142113191	LYN	1
BP	GO:0030101	natural killer cell activation	2025-01-07	88/18723	0.0324455432833005	0.0529922199917634	0.0156735142113191	RASGRP1	1
BP	GO:0031110	regulation of microtubule polymerization or depolymerization	2025-01-07	88/18723	0.0324455432833005	0.0529922199917634	0.0156735142113191	MET	1
BP	GO:1900407	regulation of cellular response to oxidative stress	2025-01-07	89/18723	0.0328089927706638	0.0534786582161821	0.0158173880936464	MET	1
BP	GO:0070664	negative regulation of leukocyte proliferation	2025-01-07	90/18723	0.0331723252301791	0.0539629641967983	0.0159606313220107	LYN	1
BP	GO:0045582	positive regulation of T cell differentiation	2025-01-07	91/18723	0.0335355406932493	0.0543369098707717	0.0160712332714326	RASGRP1	1
BP	GO:0051492	regulation of stress fiber assembly	2025-01-07	91/18723	0.0335355406932493	0.0543369098707717	0.0160712332714326	MET	1
BP	GO:0032088	negative regulation of NF-kappaB transcription factor activity	2025-01-07	93/18723	0.0342616207556353	0.0552935067640451	0.0163541660303085	NOD2	1
BP	GO:0032755	positive regulation of interleukin-6 production	2025-01-07	93/18723	0.0342616207556353	0.0552935067640451	0.0163541660303085	NOD2	1
BP	GO:0008585	female gonad development	2025-01-07	95/18723	0.0349872332089136	0.0558015559007135	0.016504431774315	INHBA	1
BP	GO:0008593	regulation of Notch signaling pathway	2025-01-07	95/18723	0.0349872332089136	0.0558015559007135	0.016504431774315	NOD2	1
BP	GO:0036473	cell death in response to oxidative stress	2025-01-07	95/18723	0.0349872332089136	0.0558015559007135	0.016504431774315	MET	1
BP	GO:0042982	amyloid precursor protein metabolic process	2025-01-07	95/18723	0.0349872332089136	0.0558015559007135	0.016504431774315	LYN	1
BP	GO:0048709	oligodendrocyte differentiation	2025-01-07	95/18723	0.0349872332089136	0.0558015559007135	0.016504431774315	LYN	1
BP	GO:0050764	regulation of phagocytosis	2025-01-07	95/18723	0.0349872332089136	0.0558015559007135	0.016504431774315	NOD2	1
BP	GO:0002718	regulation of cytokine production involved in immune response	2025-01-07	96/18723	0.0353498641605745	0.056269803302477	0.0166429253552047	NOD2	1
BP	GO:0002367	cytokine production involved in immune response	2025-01-07	98/18723	0.036074775670754	0.0568683600999314	0.0168199605591014	NOD2	1
BP	GO:0032642	regulation of chemokine production	2025-01-07	98/18723	0.036074775670754	0.0568683600999314	0.0168199605591014	NOD2	1
BP	GO:0070301	cellular response to hydrogen peroxide	2025-01-07	98/18723	0.036074775670754	0.0568683600999314	0.0168199605591014	MET	1
BP	GO:1902882	regulation of response to oxidative stress	2025-01-07	98/18723	0.036074775670754	0.0568683600999314	0.0168199605591014	MET	1
BP	GO:2001243	negative regulation of intrinsic apoptotic signaling pathway	2025-01-07	98/18723	0.036074775670754	0.0568683600999314	0.0168199605591014	PLAUR	1
BP	GO:0031341	regulation of cell killing	2025-01-07	99/18723	0.0364370562919785	0.0572181134450144	0.0169234071409858	RASGRP1	1
BP	GO:0032602	chemokine production	2025-01-07	99/18723	0.0364370562919785	0.0572181134450144	0.0169234071409858	NOD2	1
BP	GO:0046545	development of primary female sexual characteristics	2025-01-07	100/18723	0.0367992201990851	0.0575649989678587	0.0170260055067997	INHBA	1
BP	GO:0110020	regulation of actomyosin structure organization	2025-01-07	100/18723	0.0367992201990851	0.0575649989678587	0.0170260055067997	MET	1
BP	GO:0050830	defense response to Gram-positive bacterium	2025-01-07	101/18723	0.0371612674234103	0.058019986494405	0.0171605772130691	NOD2	1
BP	GO:0010522	regulation of calcium ion transport into cytosol	2025-01-07	102/18723	0.0375231979962829	0.0583614625323866	0.0172615756150036	LYN	1
BP	GO:0032677	regulation of interleukin-8 production	2025-01-07	102/18723	0.0375231979962829	0.0583614625323866	0.0172615756150036	NOD2	1
BP	GO:0014013	regulation of gliogenesis	2025-01-07	103/18723	0.0378850119490259	0.0584778120046518	0.0172959883100617	LYN	1
BP	GO:0030593	neutrophil chemotaxis	2025-01-07	103/18723	0.0378850119490259	0.0584778120046518	0.0172959883100617	NOD2	1
BP	GO:0032637	interleukin-8 production	2025-01-07	103/18723	0.0378850119490259	0.0584778120046518	0.0172959883100617	NOD2	1
BP	GO:0045639	positive regulation of myeloid cell differentiation	2025-01-07	103/18723	0.0378850119490259	0.0584778120046518	0.0172959883100617	INHBA	1
BP	GO:0022600	digestive system process	2025-01-07	104/18723	0.0382467093129549	0.0588133360189779	0.0173952262813638	NOD2	1
BP	GO:0045621	positive regulation of lymphocyte differentiation	2025-01-07	104/18723	0.0382467093129549	0.0588133360189779	0.0173952262813638	RASGRP1	1
BP	GO:0032231	regulation of actin filament bundle assembly	2025-01-07	105/18723	0.0386082901193788	0.0592575450984816	0.0175266100452726	MET	1
BP	GO:0019882	antigen processing and presentation	2025-01-07	106/18723	0.0389697543996004	0.0593608301494555	0.0175571586751376	NOD2	1
BP	GO:0030038	contractile actin filament bundle assembly	2025-01-07	106/18723	0.0389697543996004	0.0593608301494555	0.0175571586751376	MET	1
BP	GO:0043149	stress fiber assembly	2025-01-07	106/18723	0.0389697543996004	0.0593608301494555	0.0175571586751376	MET	1
BP	GO:0002824	positive regulation of adaptive immune response based on somatic recombination of immune receptors built from immunoglobulin superfamily domains	2025-01-07	107/18723	0.0393311021849153	0.0593608301494555	0.0175571586751376	NOD2	1
BP	GO:0008637	apoptotic mitochondrial changes	2025-01-07	107/18723	0.0393311021849153	0.0593608301494555	0.0175571586751376	PLAUR	1
BP	GO:0032526	response to retinoic acid	2025-01-07	107/18723	0.0393311021849153	0.0593608301494555	0.0175571586751376	LYN	1
BP	GO:0042303	molting cycle	2025-01-07	107/18723	0.0393311021849153	0.0593608301494555	0.0175571586751376	INHBA	1
BP	GO:0042633	hair cycle	2025-01-07	107/18723	0.0393311021849153	0.0593608301494555	0.0175571586751376	INHBA	1
BP	GO:0051341	regulation of oxidoreductase activity	2025-01-07	107/18723	0.0393311021849153	0.0593608301494555	0.0175571586751376	NOD2	1
BP	GO:0007173	epidermal growth factor receptor signaling pathway	2025-01-07	108/18723	0.0396923335066117	0.0597952898482228	0.0176856588637301	PLAUR	1
BP	GO:0002456	T cell mediated immunity	2025-01-07	109/18723	0.0400534483959726	0.060227971296527	0.0178136330990051	NOD2	1
BP	GO:0002698	negative regulation of immune effector process	2025-01-07	110/18723	0.0404144468842733	0.0603255937924593	0.0178425069143987	NOD2	1
BP	GO:0009408	response to heat	2025-01-07	110/18723	0.0404144468842733	0.0603255937924593	0.0178425069143987	LYN	1
BP	GO:0032611	interleukin-1 beta production	2025-01-07	110/18723	0.0404144468842733	0.0603255937924593	0.0178425069143987	NOD2	1
BP	GO:0032651	regulation of interleukin-1 beta production	2025-01-07	110/18723	0.0404144468842733	0.0603255937924593	0.0178425069143987	NOD2	1
BP	GO:0014066	regulation of phosphatidylinositol 3-kinase signaling	2025-01-07	111/18723	0.0407753290027825	0.0607530039072536	0.0179689220468338	RASGRP1	1
BP	GO:0002821	positive regulation of adaptive immune response	2025-01-07	112/18723	0.041136094782762	0.061067244531787	0.0180618650278065	NOD2	1
BP	GO:1901222	regulation of NIK/NF-kappaB signaling	2025-01-07	112/18723	0.041136094782762	0.061067244531787	0.0180618650278065	NOD2	1
BP	GO:0002244	hematopoietic progenitor cell differentiation	2025-01-07	114/18723	0.0418572774521473	0.0618001469628624	0.018278635653207	INHBA	1
BP	GO:0046660	female sex differentiation	2025-01-07	114/18723	0.0418572774521473	0.0618001469628624	0.018278635653207	INHBA	1
BP	GO:0090100	positive regulation of transmembrane receptor protein serine/threonine kinase signaling pathway	2025-01-07	114/18723	0.0418572774521473	0.0618001469628624	0.018278635653207	INHBA	1
BP	GO:0051209	release of sequestered calcium ion into cytosol	2025-01-07	115/18723	0.0422176944040431	0.061995353043775	0.018336371775298	LYN	1
BP	GO:0071675	regulation of mononuclear cell migration	2025-01-07	115/18723	0.0422176944040431	0.061995353043775	0.018336371775298	LYN	1
BP	GO:0090630	activation of GTPase activity	2025-01-07	115/18723	0.0422176944040431	0.061995353043775	0.018336371775298	RASGRP1	1
BP	GO:0021782	glial cell development	2025-01-07	116/18723	0.0425779951423911	0.0622999390324035	0.0184264592036428	LYN	1
BP	GO:0051283	negative regulation of sequestering of calcium ion	2025-01-07	116/18723	0.0425779951423911	0.0622999390324035	0.0184264592036428	LYN	1
BP	GO:0002702	positive regulation of production of molecular mediator of immune response	2025-01-07	117/18723	0.0429381796984184	0.062714366405396	0.0185490344292356	NOD2	1
BP	GO:0045446	endothelial cell differentiation	2025-01-07	118/18723	0.0432982481033477	0.0629020894906032	0.0186045573049378	MET	1
BP	GO:0051101	regulation of DNA binding	2025-01-07	118/18723	0.0432982481033477	0.0629020894906032	0.0186045573049378	PLAUR	1
BP	GO:0051282	regulation of sequestering of calcium ion	2025-01-07	118/18723	0.0432982481033477	0.0629020894906032	0.0186045573049378	LYN	1
BP	GO:0031398	positive regulation of protein ubiquitination	2025-01-07	119/18723	0.0436582003883935	0.063312158926229	0.0187258435829596	NOD2	1
BP	GO:0051897	positive regulation of protein kinase B signaling	2025-01-07	120/18723	0.0440180365847641	0.0636076237882673	0.0188132332547797	MET	1
BP	GO:0071901	negative regulation of protein serine/threonine kinase activity	2025-01-07	120/18723	0.0440180365847641	0.0636076237882673	0.0188132332547797	LYN	1
BP	GO:0001704	formation of primary germ layer	2025-01-07	121/18723	0.0443777567236613	0.0637881335622292	0.0188666226486929	INHBA	1
BP	GO:0002455	humoral immune response mediated by circulating immunoglobulin	2025-01-07	121/18723	0.0443777567236613	0.0637881335622292	0.0188666226486929	NOD2	1
BP	GO:0038127	ERBB signaling pathway	2025-01-07	121/18723	0.0443777567236613	0.0637881335622292	0.0188666226486929	PLAUR	1
BP	GO:0019730	antimicrobial humoral response	2025-01-07	122/18723	0.0447373608362802	0.0638545518065996	0.0188862671794786	NOD2	1
BP	GO:0031109	microtubule polymerization or depolymerization	2025-01-07	122/18723	0.0447373608362802	0.0638545518065996	0.0188862671794786	MET	1
BP	GO:0051208	sequestering of calcium ion	2025-01-07	122/18723	0.0447373608362802	0.0638545518065996	0.0188862671794786	LYN	1
BP	GO:1990266	neutrophil migration	2025-01-07	122/18723	0.0447373608362802	0.0638545518065996	0.0188862671794786	NOD2	1
BP	GO:0030168	platelet activation	2025-01-07	123/18723	0.0450968489538086	0.0642551256946749	0.0190047449584508	LYN	1
BP	GO:0001909	leukocyte mediated cytotoxicity	2025-01-07	124/18723	0.0454562211074281	0.0645414986107211	0.0190894455044948	RASGRP1	1
BP	GO:0010508	positive regulation of autophagy	2025-01-07	124/18723	0.0454562211074281	0.0645414986107211	0.0190894455044948	NOD2	1
BP	GO:0071621	granulocyte chemotaxis	2025-01-07	125/18723	0.0458154773283137	0.0649384591696968	0.0192068545687576	NOD2	1
BP	GO:2001235	positive regulation of apoptotic signaling pathway	2025-01-07	126/18723	0.0461746176476329	0.0653338774007305	0.0193238074585306	INHBA	1
BP	GO:0032612	interleukin-1 production	2025-01-07	128/18723	0.0468925507062121	0.0661201190753683	0.0195563542373385	NOD2	1
BP	GO:0032652	regulation of interleukin-1 production	2025-01-07	128/18723	0.0468925507062121	0.0661201190753683	0.0195563542373385	NOD2	1
BP	GO:0007498	mesoderm development	2025-01-07	129/18723	0.047251343507775	0.0665109584781289	0.0196719528466148	INHBA	1
BP	GO:0042476	odontogenesis	2025-01-07	130/18723	0.0476100205323766	0.0669002874722189	0.0197871047221674	INHBA	1
BP	GO:0050853	B cell receptor signaling pathway	2025-01-07	131/18723	0.0479685818111522	0.0672881139003253	0.0199018121836287	LYN	1
BP	GO:0010595	positive regulation of endothelial cell migration	2025-01-07	133/18723	0.048685357255729	0.0680592901602386	0.0201299030632156	MET	1
BP	GO:0046887	positive regulation of hormone secretion	2025-01-07	133/18723	0.048685357255729	0.0680592901602386	0.0201299030632156	INHBA	1
BP	GO:0008277	regulation of G protein-coupled receptor signaling pathway	2025-01-07	134/18723	0.0490435714837664	0.0684426554097082	0.0202432910414248	MET	1
BP	GO:0003158	endothelium development	2025-01-07	136/18723	0.0497596531068766	0.0692049782971065	0.0204687633581368	MET	1
BP	GO:1903305	regulation of regulated secretory pathway	2025-01-07	136/18723	0.0497596531068766	0.0692049782971065	0.0204687633581368	LYN	1
CC	GO:0030139	endocytic vesicle	2025-03-07	336/19550	0.000167306949473256	0.00769611967576978	0.00405058930303672	LYN/CYBB/NOD2	3
CC	GO:0035579	specific granule membrane	2025-02-07	91/19550	0.000443236384011661	0.0101944368322682	0.00536549306961484	CYBB/PLAUR	2
CC	GO:0045335	phagocytic vesicle	2025-02-07	137/19550	0.00100045523992924	0.014112739750897	0.00742775776362999	CYBB/NOD2	2
CC	GO:0042581	specific granule	2025-02-07	160/19550	0.00136065382647399	0.014112739750897	0.00742775776362999	CYBB/PLAUR	2
CC	GO:0031225	anchored component of membrane	2025-02-07	170/19550	0.00153399345118445	0.014112739750897	0.00742775776362999	PLAUR/NOD2	2
CC	GO:0030666	endocytic vesicle membrane	2025-02-07	193/19550	0.00197077854551476	0.0151093021822799	0.00795226430646308	LYN/CYBB	2
CC	GO:0009925	basal plasma membrane	2025-02-07	257/19550	0.0034609441068948	0.0210131137122675	0.0110595335327723	MET/NOD2	2
CC	GO:0045178	basal part of cell	2025-02-07	276/19550	0.00397969537213726	0.0210131137122675	0.0110595335327723	MET/NOD2	2
CC	GO:0019898	extrinsic component of membrane	2025-02-07	309/19550	0.00496205150271889	0.0210131137122675	0.0110595335327723	LYN/PLAUR	2
CC	GO:0043020	NADPH oxidase complex	2025-01-07	14/19550	0.00500279750358967	0.0210131137122675	0.0110595335327723	CYBB	1
CC	GO:0030667	secretory granule membrane	2025-02-07	311/19550	0.00502487501815091	0.0210131137122675	0.0110595335327723	CYBB/PLAUR	2
CC	GO:0099091	postsynaptic specialization, intracellular component	2025-01-07	19/19550	0.00678430422195375	0.0260064995174894	0.0136876313249944	LYN	1
CC	GO:0097038	perinuclear endoplasmic reticulum	2025-01-07	21/19550	0.00749614098367402	0.0265248065576157	0.0139604245040083	CYBB	1
CC	GO:0008305	integrin complex	2025-01-07	31/19550	0.0110487692339852	0.0363030989116658	0.0191068941640346	LYN	1
CC	GO:0098636	protein complex involved in cell adhesion	2025-01-07	36/19550	0.0128209920775703	0.0393177090378821	0.0206935310725695	LYN	1
CC	GO:0046658	anchored component of plasma membrane	2025-01-07	63/19550	0.0223440326150161	0.0642390937681711	0.033810049351669	NOD2	1
CC	GO:0070821	tertiary granule membrane	2025-01-07	73/19550	0.0258510453454068	0.0687471127769307	0.0361826909352267	CYBB	1
CC	GO:0030670	phagocytic vesicle membrane	2025-01-07	76/19550	0.0269010441301033	0.0687471127769307	0.0361826909352267	CYBB	1
CC	GO:0005791	rough endoplasmic reticulum	2025-01-07	82/19550	0.0289981317726593	0.0699062853236818	0.0367927817493062	CYBB	1
CC	GO:0005758	mitochondrial intermembrane space	2025-01-07	86/19550	0.030394037097253	0.0699062853236818	0.0367927817493062	LYN	1
CC	GO:0031970	organelle envelope lumen	2025-01-07	96/19550	0.0338762774403351	0.0742051791550197	0.0390553574500103	LYN	1
CC	GO:0031234	extrinsic component of cytoplasmic side of plasma membrane	2025-01-07	101/19550	0.0356133740043483	0.0744643274636373	0.0391917512966512	LYN	1
CC	GO:1990204	oxidoreductase complex	2025-01-07	112/19550	0.0394255653938408	0.0788511307876816	0.0415005951514114	CYBB	1
MF	GO:0004714	transmembrane receptor protein tyrosine kinase activity	2025-02-07	124/18368	0.000928577802453733	0.0262829014556989	0.0116716832122347	LYN/MET	2
MF	GO:0004713	protein tyrosine kinase activity	2025-02-07	136/18368	0.00111536253036174	0.0262829014556989	0.0116716832122347	LYN/MET	2
MF	GO:0019199	transmembrane receptor protein kinase activity	2025-02-07	143/18368	0.00123201100573589	0.0262829014556989	0.0116716832122347	LYN/MET	2
MF	GO:0016175	superoxide-generating NAD(P)H oxidase activity	2025-01-07	10/18368	0.00380537743534914	0.0324407500557176	0.0144062541365851	CYBB	1
MF	GO:0043208	glycosphingolipid binding	2025-01-07	10/18368	0.00380537743534914	0.0324407500557176	0.0144062541365851	LYN	1
MF	GO:0070697	activin receptor binding	2025-01-07	11/18368	0.00418523157839057	0.0324407500557176	0.0144062541365851	INHBA	1
MF	GO:0017154	semaphorin receptor activity	2025-01-07	12/18368	0.00456496156580422	0.0324407500557176	0.0144062541365851	MET	1
MF	GO:0019992	diacylglycerol binding	2025-01-07	14/18368	0.00532404920901619	0.0324407500557176	0.0144062541365851	RASGRP1	1
MF	GO:0005161	platelet-derived growth factor receptor binding	2025-01-07	15/18368	0.00570340693242988	0.0324407500557176	0.0144062541365851	LYN	1
MF	GO:0050664	oxidoreductase activity, acting on NAD(P)H, oxygen as acceptor	2025-01-07	15/18368	0.00570340693242988	0.0324407500557176	0.0144062541365851	CYBB	1
MF	GO:0042277	peptide binding	2025-02-07	321/18368	0.00603331281369745	0.0324407500557176	0.0144062541365851	INHBA/NOD2	2
MF	GO:0050700	CARD domain binding	2025-01-07	16/18368	0.00608264063544706	0.0324407500557176	0.0144062541365851	NOD2	1
MF	GO:0042834	peptidoglycan binding	2025-01-07	18/18368	0.00684073611544112	0.033677470106787	0.0149554554750534	NOD2	1
MF	GO:0070696	transmembrane receptor protein serine/threonine kinase binding	2025-01-07	24/18368	0.00911204957847767	0.0342001067413255	0.0151875474015755	INHBA	1
MF	GO:0033218	amide binding	2025-02-07	400/18368	0.00923988278403069	0.0342001067413255	0.0151875474015755	INHBA/NOD2	2
MF	GO:0038187	pattern recognition receptor activity	2025-01-07	26/18368	0.0098681639738103	0.0342001067413255	0.0151875474015755	NOD2	1
MF	GO:0046875	ephrin receptor binding	2025-01-07	28/18368	0.0106237837726603	0.0342001067413255	0.0151875474015755	LYN	1
MF	GO:0051861	glycolipid binding	2025-01-07	28/18368	0.0106237837726603	0.0342001067413255	0.0151875474015755	LYN	1
MF	GO:0033612	receptor serine/threonine kinase binding	2025-01-07	29/18368	0.0110014082826707	0.0342001067413255	0.0151875474015755	INHBA	1
MF	GO:0046625	sphingolipid binding	2025-01-07	29/18368	0.0110014082826707	0.0342001067413255	0.0151875474015755	LYN	1
MF	GO:0031210	phosphatidylcholine binding	2025-01-07	31/18368	0.0117562866923306	0.0342001067413255	0.0151875474015755	RASGRP1	1
MF	GO:0043015	gamma-tubulin binding	2025-01-07	31/18368	0.0117562866923306	0.0342001067413255	0.0151875474015755	LYN	1
MF	GO:0050997	quaternary ammonium group binding	2025-01-07	39/18368	0.0147708637977325	0.0411015340458644	0.0182523259743148	RASGRP1	1
MF	GO:0030544	Hsp70 protein binding	2025-01-07	43/18368	0.0162751941984248	0.0419116819739825	0.0186120956134462	NOD2	1
MF	GO:0051879	Hsp90 protein binding	2025-01-07	44/18368	0.0166509690219233	0.0419116819739825	0.0186120956134462	NOD2	1
MF	GO:0004715	non-membrane spanning protein tyrosine kinase activity	2025-01-07	45/18368	0.0170266208019304	0.0419116819739825	0.0186120956134462	LYN	1
MF	GO:0017046	peptide hormone binding	2025-01-07	52/18368	0.0196527408636932	0.0465842746398653	0.0206870956459928	INHBA	1
MF	GO:0097110	scaffold protein binding	2025-01-07	67/18368	0.0252598978391656	0.0577369093466642	0.0256397459269726	LYN	1
MF	GO:0050660	flavin adenine dinucleotide binding	2025-01-07	85/18368	0.0319521809748415	0.0661274471105515	0.0293658071050147	CYBB	1
MF	GO:0042562	hormone binding	2025-01-07	86/18368	0.032322816796817	0.0661274471105515	0.0293658071050147	INHBA	1
MF	GO:0016651	oxidoreductase activity, acting on NAD(P)H	2025-01-07	88/18368	0.0330637235552758	0.0661274471105515	0.0293658071050147	CYBB	1
MF	GO:0051219	phosphoprotein binding	2025-01-07	88/18368	0.0330637235552758	0.0661274471105515	0.0293658071050147	LYN	1
MF	GO:0005179	hormone activity	2025-01-07	122/18368	0.045584952445873	0.085016300724615	0.0377539493349442	INHBA	1
MF	GO:0009055	electron transfer activity	2025-01-07	126/18368	0.0470488591298662	0.085016300724615	0.0377539493349442	CYBB	1
MF	GO:0031072	heat shock protein binding	2025-01-07	129/18368	0.0481455257253305	0.085016300724615	0.0377539493349442	NOD2	1
MF	GO:0017124	SH3 domain binding	2025-01-07	130/18368	0.0485108407820728	0.085016300724615	0.0377539493349442	LYN	1
MF	GO:0044325	transmembrane transporter binding	2025-01-07	133/18368	0.0496060649884665	0.085016300724615	0.0377539493349442	LYN	1
