# Supplementary material for: LYN and CYBB are pivotal immune and inflammatory genes as diagnostic biomarkers in recurrent spontaneous abortion
Source: Front Immunol. 2025 Jul 7;16:1568536. doi: 10.3389/fimmu.2025.1568536 (PMC12278907; doi:10.3389/fimmu.2025.1568536)
Supplement: Supplementary Table 1 — The immune-related genes (IRGs) from the Import database. [file DataSheet1.zip › supplementary/Table S6.xls]

## Sheet: Table S6
category	subcategory	ID	Description	GeneRatio	BgRatio	pvalue	p.adjust	qvalue	geneID	Count
Human Diseases	Infectious disease: bacterial	hsa05120	Epithelial cell signaling in Helicobacter pylori infection	2025-02-07	71/8538	0.00139378109194637	0.0780517411489964	0.0674883476100345	LYN/MET	2
Organismal Systems	Immune system	hsa04611	Platelet activation	2025-02-07	126/8538	0.00432269589768157	0.121035485135084	0.104654742785975	LYN/RASGRP1	2
Organismal Systems	Immune system	hsa04621	NOD-like receptor signaling pathway	2025-02-07	189/8538	0.00951357470520445	0.137790542702774	0.119142198577587	CYBB/NOD2	2
Human Diseases	Cancer: overview	hsa05205	Proteoglycans in cancer	2025-02-07	204/8538	0.0110226754353972	0.137790542702774	0.119142198577587	PLAUR/MET	2
Human Diseases	Cardiovascular disease	hsa05417	Lipid and atherosclerosis	2025-02-07	216/8538	0.0123027270270334	0.137790542702774	0.119142198577587	LYN/CYBB	2
Environmental Information Processing	Signal transduction	hsa04014	Ras signaling pathway	2025-02-07	238/8538	0.0148139470087933	0.138263505415404	0.119551151299034	MET/RASGRP1	2
Environmental Information Processing	Signal transduction	hsa04010	MAPK signaling pathway	2025-02-07	300/8538	0.0229887243135084	0.17318202660212	0.1497438575883	MET/RASGRP1	2
Cellular Processes	Cell growth and death	hsa04216	Ferroptosis	2025-01-07	42/8538	0.0339420259686716	0.17318202660212	0.1497438575883	CYBB	1
Human Diseases	Infectious disease: parasitic	hsa05144	Malaria	2025-01-07	50/8538	0.0402939172434115	0.17318202660212	0.1497438575883	MET	1
Organismal Systems	Nervous system	hsa04730	Long-term depression	2025-01-07	60/8538	0.0481834131176054	0.17318202660212	0.1497438575883	LYN	1
